# Supplementary material for: Complementary feeding and caregiver sleep: findings from a representative survey in Chongqing, China
Source: Front Nutr. 2025 Jul 23;12:1586206. doi: 10.3389/fnut.2025.1586206 (PMC12325014; doi:10.3389/fnut.2025.1586206)
Supplement: Supplementary file 1 [file Data_Sheet_1.zip › Supplementary Material 1(Raw data and Fig.png)/Raw data for fig1.xls]

## Sheet: Sheet1
baby's age in month	caregiver’s age	caregiver’s sex	sleeppatterns	Nighttime awakenings	caregiver’s education level	Type of milk feeding	CCF	BLW
0	28	1	1	0	2	3	0	1
0	27	1	1	1	4	2	1	1
1	24	1	1	0	4	3	1	1
1	24	1	2	0	2	3	1	3
1	34	1	2	0	4	2	1	3
1	34	1	2	0	2	3	1	3
1	23	1	2	0	3	1	1	1
1	30	1	2	0	4	3	1	1
1	60	1	2	0	2	1	1	2
1	36	1	2	0	2	3	1	3
1	24	1	2	0	3	3	1	1
1	37	1	2	0	4	1	1	1
1	27	1	1	0	2	3	1	1
0	34	2	2	0	4	3	0	1
0	29	2	1	0	1	3	0	1
0	37	2	1	1	2	3	0	1
0	29	2	2	0	1	3	1	1
0	30	2	1	0	4	1	0	1
0	52	2	2	0	4	3	0	1
1	40	2	1	0	2	3	1	1
1	27	2	1	0	4	1	0	1
1	59	2	1	0	2	3	0	1
1	64	2	0	1	3	1	1	1
1	52	2	2	0	3	1	1	2
1	41	2	1	0	3	3	0	1
0	37	2	1	0	4	1	0	1
1	30	2	1	0	2	3	1	3
1	28	2	1	0	2	3	0	1
0	30	2	2	0	4	1	0	1
1	35	2	1	0	1	3	1	3
1	38	2	1	0	3	1	1	3
0	24	2	1	0	2	3	0	1
0	33	2	1	0	2	3	1	1
1	38	2	1	0	3	1	1	1
1	28	2	1	0	3	3	1	1
0	30	2	1	1	2	2	0	1
0	25	2	1	0	2	3	1	1
0	25	2	0	0	2	2	0	1
1	28	2	1	0	2	1	1	3
0	32	2	1	0	2	1	1	1
1	34	2	1	0	3	3	1	3
0	30	2	1	0	4	1	0	1
1	30	2	0	0	2	2	1	1
1	28	2	0	0	4	3	0	1
0	29	2	1	0	4	2	1	1
1	32	2	1	0	3	1	0	1
1	34	2	1	0	4	3	0	1
0	34	2	1	0	3	1	0	1
0	29	2	1	0	3	3	0	1
0	33	2	1	0	2	2	0	1
1	28	2	1	0	2	1	0	1
1	29	2	1	1	4	1	0	1
0	36	2	1	0	1	2	0	1
0	32	2	1	0	4	3	1	1
0	49	2	2	0	2	2	0	1
0	38	2	1	0	2	3	0	1
0	29	2	0	0	2	3	1	1
1	63	2	0	0	4	1	1	1
1	29	2	0	0	3	1	1	2
0	30	2	0	0	2	1	0	1
1	27	2	2	1	2	1	0	1
0	30	2	1	0	4	3	1	1
0	33	2	2	0	4	3	0	1
1	36	2	2	0	4	1	0	1
1	33	2	1	0	4	1	0	1
1	33	2	1	0	3	1	0	1
1	58	2	2	0	4	3	1	1
0	35	2	1	0	3	3	0	1
0	27	2	0	0	4	1	0	1
0	23	2	1	0	2	3	0	1
0	45	2	1	0	4	2	1	1
0	26	2	2	0	2	2	0	1
1	32	2	1	0	1	3	0	1
1	50	2	1	0	3	3	0	1
1	60	2	0	0	2	3	0	1
1	31	2	2	0	1	3	0	3
1	21	2	1	0	3	3	0	1
0	28	2	2	0	4	2	1	1
0	29	2	0	0	4	3	0	1
0	54	2	1	0	2	3	0	1
0	23	2	2	0	4	2	0	1
0	38	2	1	0	1	1	1	1
0	26	2	2	1	1	3	0	1
0	26	2	1	0	3	1	0	1
0	37	2	0	0	4	1	0	1
0	25	2	2	1	4	1	0	1
0	27	2	1	0	2	3	0	1
0	33	2	0	0	4	1	0	1
1	29	2	2	0	4	2	0	1
1	30	2	1	0	4	3	0	1
1	24	2	1	0	2	3	0	1
1	66	2	1	0	4	2	0	3
1	29	2	2	1	4	1	0	2
0	26	2	0	0	1	3	0	1
0	28	2	1	1	4	1	0	1
0	35	2	1	0	2	1	0	1
0	60	2	1	0	2	3	0	1
1	33	2	2	0	3	1	0	1
1	27	2	2	1	3	1	0	1
1	30	2	1	0	4	1	0	1
1	34	2	1	0	4	3	0	1
1	26	2	1	0	2	1	0	1
0	23	2	2	0	4	3	0	0
1	30	2	1	0	3	1	0	3
1	59	2	1	0	2	3	0	1
0	26	2	1	0	2	3	0	0
1	50	2	1	0	4	3	0	1
1	54	2	1	0	2	1	0	3
1	28	2	1	0	1	3	0	3
1	50	2	2	0	2	3	0	2
1	30	2	1	0	2	3	0	1
1	35	2	0	0	2	1	0	1
1	26	2	2	0	4	3	0	1
1	26	2	1	0	4	1	0	1
0	49	2	2	0	3	2	1	1
1	51	2	1	0	3	3	0	2
0	27	2	1	0	4	3	0	1
0	57	2	1	0	4	1	0	1
0	40	2	1	1	4	1	0	1
0	30	2	1	0	3	2	0	1
1	27	2	1	0	4	3	1	3
1	33	2	1	1	1	3	0	3
1	41	2	2	0	4	3	1	1
1	35	2	1	0	4	3	0	1
1	28	2	1	0	4	3	0	1
1	37	2	1	0	4	3	0	1
1	24	2	1	0	4	3	1	3
1	33	2	2	0	4	1	1	1
1	29	2	2	0	1	3	1	2
0	26	2	1	0	1	3	0	1
0	30	2	1	0	4	3	0	0
0	34	2	2	0	3	3	0	1
1	33	2	1	0	4	3	0	1
0	38	2	1	0	3	1	0	1
0	62	2	1	0	2	3	0	1
0	31	2	1	0	3	3	0	1
0	60	2	1	0	4	3	0	1
1	33	2	1	0	3	3	0	2
1	32	2	1	0	2	3	0	1
1	36	2	1	0	3	1	0	3
1	50	2	2	0	4	1	0	1
0	29	2	1	0	4	1	0	1
0	38	2	2	0	1	3	0	1
1	61	2	2	0	2	3	0	3
0	22	2	2	0	3	1	1	1
0	30	2	1	0	4	3	0	1
0	54	2	2	0	3	2	0	1
1	34	2	2	1	3	1	0	3
1	30	2	2	0	4	2	1	3
0	36	2	1	0	4	3	0	0
0	44	2	0	0	2	1	0	1
0	36	2	1	0	3	1	1	1
0	33	2	1	0	1	3	0	1
0	27	2	1	0	4	3	0	1
0	35	2	1	0	3	1	0	1
1	28	2	1	0	4	3	0	1
1	37	2	1	0	4	3	0	1
1	35	2	1	0	2	3	1	1
1	27	2	1	0	4	2	0	3
1	28	2	1	0	4	1	1	1
0	33	2	1	1	4	1	0	1
0	33	2	2	0	4	3	0	1
0	27	2	2	1	4	1	0	1
0	25	2	1	0	2	1	0	1
0	20	2	1	0	3	3	0	1
1	32	2	2	0	2	3	1	3
0	29	2	2	0	3	3	0	1
0	32	2	2	0	2	3	0	1
0	60	2	2	0	4	1	0	1
0	47	2	2	1	4	1	0	1
1	35	2	2	0	3	1	1	1
1	36	2	2	0	4	3	0	1
0	29	2	2	0	2	3	0	1
1	39	2	2	0	3	1	1	3
1	60	2	2	0	2	1	0	2
0	26	2	1	0	4	3	0	1
1	38	2	2	0	2	1	0	2
0	29	2	2	0	2	3	0	1
1	24	2	1	0	4	1	0	1
1	30	2	2	0	2	3	0	1
1	26	2	2	0	4	3	0	1
1	27	2	1	0	3	1	0	1
0	40	2	2	0	4	3	0	0
1	23	2	2	0	3	1	0	2
0	28	2	1	0	4	2	0	1
1	28	2	0	0	2	3	0	3
1	32	2	1	0	1	1	1	2
1	60	2	0	0	2	3	0	1
0	30	2	1	0	3	3	0	1
0	23	2	2	0	4	3	0	1
0	39	2	0	0	1	2	0	1
0	53	2	2	0	1	3	0	1
1	39	2	0	1	1	3	0	1
1	32	2	2	0	4	2	0	3
1	50	2	1	0	4	3	0	3
0	60	2	1	0	3	3	0	1
0	34	2	1	0	4	2	0	1
1	29	2	1	0	4	1	1	1
0	35	2	2	0	2	2	0	1
1	33	2	1	0	4	3	0	3
0	29	2	2	0	2	3	0	1
0	30	2	2	0	2	1	0	3
1	25	2	2	0	4	3	0	1
0	27	2	1	0	4	1	0	1
1	39	2	1	0	2	1	0	1
1	54	2	2	0	2	3	0	2
1	21	2	1	0	4	1	0	1
1	56	2	1	0	3	1	1	3
1	27	2	2	0	1	1	0	3
1	70	2	0	1	4	2	0	3
1	28	2	1	0	4	3	0	3
1	34	2	1	0	3	2	0	3
0	43	2	1	1	4	1	0	1
0	25	2	1	0	2	3	0	1
0	26	2	1	0	1	3	0	1
1	29	2	1	0	3	3	0	1
1	38	2	2	0	3	1	0	1
0	30	2	2	0	4	3	0	1
0	33	2	0	0	4	3	0	0
0	33	2	1	0	3	2	0	1
0	30	2	1	0	4	3	0	1
0	30	2	0	1	1	2	1	1
0	30	2	0	0	1	1	0	1
0	37	2	1	0	4	3	0	1
1	27	2	0	0	2	1	0	1
1	52	2	0	0	4	1	0	1
1	25	2	0	0	3	3	0	1
1	31	2	0	0	4	3	0	1
1	33	2	0	1	3	1	0	1
1	26	2	0	1	3	1	0	2
0	38	2	1	0	4	1	0	1
0	36	2	2	0	4	3	0	1
0	38	2	1	0	4	3	0	1
0	26	2	1	0	2	3	0	1
0	29	2	1	0	4	1	0	1
0	27	2	1	0	4	2	0	1
0	41	2	0	0	3	1	0	1
1	28	2	2	0	4	3	1	1
1	29	2	1	1	2	3	0	1
1	40	2	1	0	3	2	0	1
1	40	2	1	0	3	1	0	1
1	28	2	0	0	2	3	0	3
1	31	2	1	0	4	3	1	1
1	43	2	1	0	4	2	1	3
1	64	2	1	0	4	3	1	1
0	24	2	2	0	2	3	0	1
0	27	2	1	1	4	1	0	1
0	29	2	1	0	4	3	0	1
0	36	2	1	0	4	1	0	1
1	60	2	2	1	4	3	0	2
1	60	2	2	0	2	2	1	2
1	25	2	2	0	4	1	0	2
1	25	2	1	0	3	3	0	3
1	24	2	1	0	3	3	0	3
1	27	2	1	0	2	1	0	3
1	27	2	1	0	4	3	0	1
1	31	2	1	0	4	3	0	3
1	28	2	1	1	2	3	0	3
1	29	2	1	0	1	3	1	2
0	55	2	2	0	1	1	0	1
0	35	2	1	0	4	3	0	1
0	31	2	1	1	4	1	0	1
1	26	2	2	0	4	3	0	1
1	42	2	1	0	4	1	0	1
1	37	2	1	0	2	2	1	1
0	42	2	1	0	4	1	0	0
0	34	2	1	0	3	2	0	0
0	30	2	1	0	3	1	0	0
0	22	2	2	0	2	1	0	0
0	32	2	1	0	1	2	0	1
0	53	2	2	0	4	3	0	1
0	25	2	1	0	3	1	0	1
0	29	2	1	0	3	3	1	1
0	36	2	1	0	1	1	0	1
0	23	2	2	0	4	3	1	1
1	33	2	1	0	1	3	1	1
1	22	2	1	0	3	3	0	2
1	29	2	1	0	2	3	1	2
0	35	2	2	0	2	3	0	1
0	22	2	0	0	2	1	0	1
1	26	2	1	0	3	1	0	1
1	28	2	2	0	2	2	0	3
1	52	2	0	0	4	3	0	3
1	31	2	2	0	3	2	0	1
1	35	2	1	0	2	3	0	1
1	32	2	2	0	4	1	0	1
0	35	2	0	0	4	1	0	1
0	29	2	1	0	4	1	0	1
1	20	2	0	1	2	3	0	1
1	20	2	1	0	3	3	0	3
1	28	2	0	0	1	3	1	1
1	30	2	2	0	4	1	0	3
1	29	2	1	0	2	1	1	3
1	33	2	1	0	2	3	1	1
0	34	2	1	0	4	1	0	0
0	56	2	2	0	3	3	0	1
0	72	2	1	0	3	1	0	1
1	36	2	2	0	4	1	0	1
1	37	2	1	0	2	3	0	1
1	41	2	2	0	4	3	0	3
1	27	2	1	0	1	3	1	1
1	49	2	2	1	2	3	0	2
1	52	2	2	0	2	3	0	1
0	24	2	1	0	3	3	0	1
1	38	2	1	1	4	1	1	1
1	32	2	1	0	1	3	1	3
1	51	2	0	0	3	3	0	1
0	58	2	0	0	4	3	0	1
0	23	2	1	0	3	3	0	1
0	33	2	1	0	4	1	0	0
0	34	2	2	0	3	3	0	1
1	52	2	1	0	2	1	1	1
1	53	2	2	0	2	3	1	3
1	26	2	2	0	2	2	0	1
1	25	2	2	0	2	2	0	1
0	27	2	2	0	4	2	0	1
0	31	2	1	0	3	3	0	1
0	29	2	2	0	3	3	1	1
0	28	2	2	0	3	2	0	1
0	35	2	2	0	4	3	0	1
1	30	2	1	0	3	3	0	3
1	28	2	1	0	4	3	0	2
1	30	2	1	0	4	1	0	1
1	32	2	1	0	2	2	0	3
1	35	2	1	0	2	3	0	1
1	51	2	1	0	2	1	0	3
0	33	2	1	0	1	1	0	0
0	50	2	1	0	4	2	0	1
0	25	2	2	0	1	3	0	1
0	28	2	2	0	1	3	0	1
1	27	2	1	0	4	2	0	1
1	25	2	1	0	4	3	1	1
0	26	2	2	0	4	2	0	1
1	46	2	1	0	2	3	1	1
1	33	2	2	0	4	2	0	2
0	24	2	2	0	3	3	0	1
1	33	2	2	0	3	1	0	1
1	30	2	2	0	3	1	0	3
1	29	2	1	0	2	3	0	3
1	26	2	1	0	3	3	1	3
1	27	2	1	0	4	3	0	2
1	29	2	1	0	4	1	1	3
1	34	2	1	0	4	1	0	3
1	52	2	1	0	4	3	1	2
1	36	2	1	0	2	3	0	3
0	27	2	0	0	3	3	0	1
0	20	2	0	0	2	3	0	1
0	37	2	1	0	3	1	1	1
0	33	2	1	0	4	1	1	2
0	60	2	1	1	3	2	1	1
0	26	2	1	0	2	3	0	1
1	27	2	0	0	4	3	0	1
1	20	2	1	0	4	1	0	1
1	27	2	0	0	4	2	1	1
1	34	2	1	0	4	3	1	2
1	33	2	1	0	2	2	0	2
1	31	2	1	0	1	3	0	2
1	29	2	1	0	3	2	0	2
1	31	2	1	0	4	3	1	2
1	55	2	1	0	3	1	0	2
0	55	2	2	0	3	1	0	1
0	25	2	1	0	4	3	0	1
0	60	2	2	0	4	2	0	1
0	37	2	2	1	4	1	0	1
0	31	2	2	0	4	3	0	1
1	27	2	2	1	2	2	0	1
1	20	2	1	0	2	3	0	3
1	32	2	2	0	3	1	0	1
1	31	2	1	0	1	3	0	1
1	31	2	1	0	4	2	0	1
1	29	2	1	0	4	2	0	1
1	25	2	1	0	2	3	0	3
0	44	2	1	0	2	1	0	1
0	28	2	1	0	3	2	0	1
0	24	2	2	0	1	3	0	1
1	51	2	1	0	4	3	0	1
0	29	2	1	0	4	3	0	1
0	30	2	1	1	2	3	0	1
0	28	2	2	0	3	1	1	1
0	40	2	2	0	4	3	1	1
0	30	2	2	0	4	2	0	1
0	36	2	1	0	1	3	0	1
0	34	2	1	0	3	3	0	1
1	53	2	1	0	3	3	0	1
1	18	2	2	0	4	3	1	2
1	27	2	1	0	3	1	0	1
1	30	2	2	0	3	3	1	1
1	33	2	2	0	3	3	0	1
1	32	2	2	0	4	2	1	1
1	32	2	2	0	3	3	0	1
1	30	2	1	1	4	2	0	3
1	30	2	2	0	3	3	0	3
0	27	2	2	0	3	1	0	1
0	25	2	2	0	4	3	0	0
0	26	2	2	0	4	3	0	1
0	30	2	2	0	3	1	0	0
0	24	2	2	0	4	3	0	1
0	30	2	1	0	4	3	0	1
0	54	2	2	0	4	3	0	1
0	32	2	2	0	4	3	0	1
0	27	2	2	0	4	3	0	1
0	27	2	1	0	4	2	0	1
0	32	2	2	0	4	2	0	1
0	24	2	2	0	4	1	0	2
0	33	2	2	0	4	2	0	1
0	33	2	2	1	1	3	0	2
1	22	2	2	0	1	3	0	1
1	27	2	2	0	1	3	0	2
1	35	2	1	0	4	3	1	1
1	63	2	1	0	1	1	0	1
1	35	2	1	0	2	1	0	1
1	38	2	1	0	3	1	1	1
1	32	2	1	0	4	2	1	1
0	36	2	1	0	4	1	0	1
0	29	2	1	0	1	3	0	1
0	29	2	1	1	4	1	0	1
0	53	2	1	0	4	3	0	1
0	31	2	1	0	2	3	0	1
0	26	2	1	0	4	1	0	1
0	29	2	1	0	1	1	1	2
0	49	2	1	0	2	1	0	1
1	40	2	1	0	1	3	1	2
0	24	2	1	0	3	3	0	1
0	27	2	1	0	3	2	0	1
0	33	2	1	1	2	3	0	1
1	25	2	1	0	4	2	0	1
0	33	2	1	0	2	3	0	1
1	52	2	1	0	3	3	0	1
0	28	2	1	0	2	3	0	1
1	32	2	2	0	3	1	0	1
0	24	2	1	0	4	3	0	1
1	53	2	1	0	2	3	0	3
0	50	2	1	0	4	3	0	1
1	59	2	1	0	3	3	0	1
0	32	2	1	0	2	3	0	1
0	30	2	1	0	4	3	0	1
1	59	2	1	0	4	3	1	2
1	30	2	1	0	2	3	0	3
1	36	2	2	0	3	3	0	1
1	60	2	2	0	2	3	0	1
1	34	2	2	1	2	1	0	1
0	38	2	2	0	1	3	0	1
1	28	2	2	0	2	1	0	3
1	36	2	2	0	2	3	0	1
1	27	2	2	0	3	2	0	1
0	28	2	2	0	2	3	0	1
1	37	2	2	0	4	1	1	1
1	36	2	2	0	3	1	0	2
0	33	2	2	0	3	2	0	0
1	54	2	2	0	4	1	1	3
1	51	2	2	0	2	3	0	3
1	53	2	2	1	2	3	0	3
0	33	2	2	0	4	3	0	1
0	29	2	2	1	4	3	0	1
1	37	2	2	0	4	3	1	1
1	26	2	2	0	3	2	1	3
0	35	2	1	0	2	1	0	1
0	33	2	2	0	4	3	0	0
0	36	2	0	0	1	3	0	1
0	44	2	1	1	4	1	0	1
0	37	2	1	0	2	1	0	1
0	30	2	2	0	3	2	0	1
1	34	2	1	0	4	3	0	1
1	49	2	1	0	2	3	0	1
0	29	2	1	0	2	2	0	1
0	21	2	1	0	4	1	0	1
0	33	2	2	1	4	1	0	1
0	40	2	1	0	3	2	0	1
1	28	2	1	0	2	1	0	1
0	26	2	2	0	3	1	1	2
1	25	2	1	0	3	3	1	2
0	27	2	1	0	4	3	0	1
0	23	2	2	1	1	3	0	1
0	30	2	2	0	1	3	0	1
1	28	2	1	0	2	3	0	3
0	26	2	1	0	4	1	0	1
0	33	2	1	0	4	1	0	1
0	28	2	2	0	3	3	0	1
1	30	2	1	0	4	1	1	3
0	27	2	1	0	2	3	0	0
0	32	2	0	0	2	1	0	1
0	34	2	2	0	3	1	0	1
0	23	2	1	0	2	3	0	1
0	24	2	2	0	4	3	0	1
0	26	2	2	0	2	3	1	1
0	26	2	2	0	1	3	0	1
0	41	2	2	0	2	1	1	1
0	59	2	1	0	1	3	1	1
0	25	2	1	0	2	1	0	1
1	27	2	2	0	2	2	0	1
1	36	2	1	0	1	3	1	3
1	21	2	1	0	3	3	0	1
1	28	2	1	0	2	1	0	3
1	25	2	2	0	2	3	1	3
1	31	2	1	0	3	2	0	1
1	26	2	1	0	4	1	0	1
1	25	2	1	1	2	1	1	1
1	31	2	2	1	2	1	1	2
0	25	2	1	0	4	1	0	1
0	32	2	1	0	1	1	0	1
0	41	2	0	0	2	3	0	1
0	34	2	1	0	3	1	0	0
0	34	2	1	0	4	3	0	0
0	31	2	1	1	4	2	0	1
1	26	2	1	0	4	3	0	1
0	49	2	1	0	4	3	0	1
0	60	2	1	0	4	3	0	1
0	61	2	1	0	4	1	0	1
0	22	2	1	1	4	1	1	1
1	25	2	1	0	4	2	1	1
0	30	2	1	0	2	3	0	1
0	29	2	1	0	4	1	0	1
1	25	2	1	0	4	1	0	1
0	28	2	2	0	3	1	0	1
0	36	2	2	0	2	3	0	1
0	27	2	0	0	4	1	0	1
0	31	2	2	0	3	1	0	1
1	26	2	2	0	2	1	0	1
1	54	2	2	0	4	1	0	2
0	35	2	1	0	4	1	0	1
0	29	2	1	0	4	3	0	1
1	31	2	2	0	2	3	1	2
1	59	2	1	0	4	3	1	1
1	63	2	1	0	3	1	0	3
1	25	2	1	0	3	3	0	1
0	27	2	2	0	4	1	0	1
0	35	2	2	0	4	1	1	1
0	26	2	1	0	4	1	0	1
0	38	2	0	0	3	1	0	1
0	36	2	2	0	4	2	0	0
0	28	2	0	0	1	1	0	1
0	32	2	2	0	2	3	0	1
0	27	2	2	1	1	3	0	1
0	25	2	1	0	3	1	0	1
0	58	2	1	0	1	3	0	1
0	34	2	1	0	2	3	0	1
0	29	2	2	0	2	1	0	1
0	24	2	2	0	2	3	1	1
0	29	2	2	0	2	3	0	1
1	23	2	2	0	3	3	0	3
1	30	2	2	0	4	3	1	3
1	32	2	2	1	4	3	1	3
0	24	2	1	0	1	3	0	0
0	24	2	2	0	1	2	0	1
0	53	2	1	0	4	1	0	1
1	29	2	2	0	2	3	0	1
1	26	2	1	0	2	3	0	1
0	25	2	1	0	4	1	0	1
0	32	2	1	0	2	3	0	1
1	55	2	1	1	2	1	0	1
1	51	2	1	0	4	1	0	3
1	37	2	1	0	3	1	0	3
0	26	2	1	0	4	3	0	1
1	59	2	2	0	4	1	1	1
0	34	2	1	0	3	3	1	1
0	28	2	1	0	3	3	0	1
1	44	2	1	0	3	3	0	3
1	26	2	1	0	4	2	1	3
1	21	2	2	0	3	1	0	1
1	28	2	1	0	3	3	1	1
1	50	2	1	0	2	3	1	1
0	27	2	1	0	3	3	0	1
0	34	2	1	0	4	3	0	2
0	21	2	2	0	2	3	0	1
0	32	2	2	0	3	3	0	1
1	36	2	1	1	1	3	0	1
1	42	2	2	0	2	3	0	2
0	26	2	1	0	2	3	0	0
0	26	2	2	0	4	1	0	1
1	30	2	1	0	3	3	0	1
0	35	2	2	0	4	3	0	1
1	30	2	2	0	4	3	1	1
1	24	2	1	0	3	3	0	2
1	31	2	2	1	2	1	0	1
0	29	2	2	1	2	1	0	1
0	33	2	1	0	3	1	0	1
1	30	2	1	0	1	1	0	1
1	32	2	1	0	2	3	0	1
1	26	2	1	0	2	3	0	1
0	29	2	2	0	4	3	0	0
0	29	2	1	0	4	3	0	1
0	59	2	1	0	1	1	0	1
0	24	2	1	0	2	3	0	1
1	34	2	2	0	2	1	0	1
0	27	2	2	0	4	3	0	1
1	28	2	2	0	4	3	0	1
1	53	2	1	0	3	1	0	2
1	56	2	2	0	2	1	0	1
1	32	2	2	0	3	2	0	1
0	60	2	1	0	3	3	0	1
1	32	2	1	0	3	2	1	1
1	26	2	1	1	4	2	1	3
0	58	2	1	0	1	2	0	1
1	61	2	1	0	4	1	1	1
1	31	2	1	0	4	1	0	3
1	40	2	1	0	1	3	0	2
0	28	2	1	0	2	3	0	1
0	27	2	2	0	3	1	1	1
0	25	2	2	1	1	3	0	1
0	30	2	2	0	1	3	0	1
0	33	2	1	0	3	1	1	1
1	40	2	1	0	2	2	1	3
1	25	2	2	0	4	1	1	1
1	30	2	2	0	2	3	1	1
1	30	2	2	0	3	1	1	3
1	56	2	2	0	3	1	1	1
1	51	2	1	0	3	3	1	1
1	29	2	2	0	4	3	1	3
0	32	2	2	0	4	3	0	1
0	29	2	2	0	3	3	0	1
0	24	2	2	0	3	1	0	1
1	39	2	1	0	1	3	0	1
1	26	2	2	0	2	1	0	3
1	34	2	2	0	3	3	0	1
1	28	2	2	1	4	3	0	1
0	29	2	2	1	3	1	0	1
1	33	2	2	1	4	1	1	3
0	33	2	1	0	3	1	0	1
1	30	2	2	0	2	3	0	1
1	32	2	2	0	3	3	1	1
1	27	2	2	0	4	1	0	3
0	28	2	1	0	3	3	0	1
1	35	2	1	0	3	2	0	3
0	24	2	1	0	2	1	1	1
0	35	2	1	0	3	3	0	1
1	30	2	1	0	1	3	1	1
1	33	2	1	0	2	3	1	2
0	27	2	2	0	4	1	0	1
0	27	2	2	0	1	1	0	1
0	32	2	2	1	4	3	0	1
0	49	2	2	0	2	3	0	1
0	50	2	2	0	2	3	0	1
0	37	2	2	0	3	1	0	1
1	52	2	1	1	4	1	0	1
1	60	2	1	0	4	2	0	1
1	34	2	2	1	3	1	0	1
1	60	2	2	0	4	3	0	1
1	61	2	2	0	3	3	0	3
0	24	2	2	0	3	1	0	1
0	27	2	1	0	4	3	0	0
1	29	2	1	0	4	3	0	1
0	30	2	2	0	3	2	0	2
1	28	2	2	0	3	3	1	2
1	28	2	1	0	3	1	1	2
1	38	2	2	1	3	3	1	3
0	31	2	1	0	4	3	1	1
0	25	2	1	0	3	1	0	1
0	33	2	1	0	4	1	0	1
0	29	2	1	0	2	3	1	1
0	24	2	1	0	1	3	0	1
1	41	2	1	0	2	1	1	1
1	25	2	1	0	2	3	0	0
0	24	2	1	0	2	3	1	1
0	35	2	1	0	4	3	0	1
0	28	2	1	0	3	3	0	1
0	38	2	1	0	1	3	1	1
0	37	2	2	0	3	1	0	1
1	35	2	1	1	4	3	1	1
0	27	2	1	0	3	2	0	1
1	27	2	2	0	4	1	0	3
0	24	2	0	0	4	2	0	1
1	46	2	2	0	3	3	1	1
1	35	2	1	0	4	3	0	3
0	56	2	1	0	3	3	0	1
0	26	2	1	0	2	1	0	1
0	21	2	2	0	1	3	0	1
1	48	2	2	0	3	3	0	2
1	32	2	2	0	2	3	0	2
1	45	2	1	0	4	1	0	3
1	60	2	2	0	2	3	0	1
1	24	2	1	0	2	3	0	3
1	32	2	1	0	2	1	1	3
1	33	2	1	1	3	3	0	2
1	30	2	1	0	4	3	1	3
1	27	2	0	1	4	3	0	1
0	57	2	1	1	3	3	0	1
1	30	2	2	0	3	3	0	3
0	37	2	1	0	2	2	0	1
0	60	2	1	0	4	3	0	1
0	24	2	1	0	4	1	0	1
1	50	2	0	0	4	3	0	1
1	46	2	0	0	3	2	0	1
1	25	2	2	0	2	3	1	1
1	30	2	1	0	4	3	0	3
1	29	2	1	0	3	3	0	2
1	58	2	1	0	4	3	1	1
0	55	2	2	0	2	2	0	1
1	27	2	2	0	4	3	1	3
1	48	2	2	0	1	3	1	1
0	29	2	1	0	4	1	0	1
1	35	2	1	0	4	3	0	3
0	33	2	1	0	2	3	0	1
0	35	2	1	0	3	3	0	1
1	53	2	1	0	3	3	0	1
1	30	2	1	0	4	1	0	1
1	33	2	1	0	4	3	1	1
1	54	2	1	0	1	1	1	3
1	35	2	1	0	3	2	0	2
0	43	2	1	0	2	2	0	1
1	65	2	0	0	3	3	0	3
0	31	2	2	0	1	3	0	1
1	72	2	1	0	4	3	1	1
0	48	2	2	0	2	1	0	1
1	31	2	1	0	2	3	0	1
0	27	2	2	0	4	1	0	1
0	28	2	2	0	1	3	0	1
1	28	2	2	0	4	3	0	1
1	30	2	2	0	4	3	0	2
1	31	2	1	0	4	2	1	1
0	27	2	0	0	2	3	0	1
0	28	2	2	0	3	3	0	1
0	34	2	1	0	4	3	0	1
0	24	2	2	0	4	3	0	1
0	43	2	2	0	2	2	0	1
0	33	2	2	0	3	3	0	1
0	28	2	2	0	3	3	0	1
1	25	2	2	0	2	1	0	1
0	56	2	1	0	2	3	0	1
1	27	2	2	0	3	1	0	1
1	26	2	2	0	1	2	0	1
1	27	2	2	0	3	2	0	2
1	37	2	2	0	4	1	0	3
1	39	2	2	0	3	3	0	3
0	38	2	1	0	3	3	0	0
0	33	2	1	0	2	3	0	1
0	60	2	1	0	3	2	0	1
0	50	2	1	0	3	3	0	1
0	31	2	1	0	2	1	0	1
1	33	2	1	1	3	3	0	1
1	31	2	1	0	2	3	0	2
1	28	2	1	0	3	3	0	3
1	25	2	2	0	4	3	0	1
1	52	2	1	0	2	3	0	1
1	61	2	2	1	4	3	1	2
0	31	2	2	0	2	1	0	0
1	55	2	2	0	4	3	0	2
0	23	2	1	0	2	1	0	1
0	35	2	1	0	1	3	0	1
0	26	2	1	0	2	3	0	1
0	29	2	1	0	3	3	1	1
0	32	2	1	0	3	2	0	1
0	29	2	1	0	2	2	0	1
0	31	2	1	0	4	3	1	1
0	31	2	1	0	3	3	0	1
0	32	2	2	0	1	3	0	1
0	37	2	1	0	4	2	0	1
1	30	2	1	0	4	3	0	1
1	36	2	1	0	2	3	0	1
1	26	2	1	0	3	3	1	1
1	28	2	1	0	1	2	0	2
1	30	2	0	0	4	3	0	1
1	31	2	1	0	1	3	1	2
1	28	2	1	1	2	1	0	2
0	36	2	0	0	3	1	0	1
0	31	2	0	0	1	3	0	1
0	24	2	2	1	1	3	0	1
0	26	2	1	1	2	3	0	1
1	53	2	1	0	4	1	0	3
1	21	2	2	1	2	1	0	1
1	48	2	1	0	4	2	1	1
1	60	2	2	0	2	3	0	3
0	32	2	2	0	4	3	0	1
0	23	2	2	0	3	3	0	1
0	23	2	2	0	3	1	0	1
0	30	2	2	1	1	3	0	1
0	27	2	2	0	2	2	0	0
1	60	2	1	0	2	3	0	2
1	30	2	1	0	3	3	0	2
1	33	2	1	0	3	1	0	3
1	40	2	2	0	2	3	0	2
1	61	2	1	0	4	3	0	3
1	52	2	1	0	3	3	1	3
0	25	2	0	0	1	1	0	1
0	34	2	1	0	2	3	0	1
0	32	2	0	0	4	3	0	1
0	28	2	1	0	4	3	0	1
0	31	2	0	0	2	3	0	0
0	34	2	1	0	4	1	0	1
0	27	2	0	0	3	1	0	1
1	35	2	0	0	4	3	1	1
1	34	2	0	0	4	2	1	1
1	32	2	1	0	3	1	1	1
1	23	2	1	0	2	3	1	1
1	35	2	0	0	2	1	1	1
1	55	2	0	1	2	1	1	1
1	23	2	1	0	4	1	1	1
1	24	2	1	0	4	3	1	2
0	29	2	1	1	2	3	0	1
0	33	2	2	0	4	3	0	1
0	38	2	1	0	4	3	0	1
0	30	2	2	1	2	1	0	1
0	28	2	1	0	3	1	0	1
0	30	2	1	0	2	1	0	1
0	27	2	2	0	2	3	0	1
1	27	2	1	1	1	2	0	1
1	26	2	1	0	2	3	1	2
1	32	2	1	0	2	3	1	1
1	36	2	1	0	2	3	0	2
1	25	2	2	0	3	2	0	1
1	33	2	1	0	3	3	1	1
1	36	2	2	0	3	3	1	2
0	28	2	1	0	1	3	0	0
0	31	2	1	0	4	1	0	0
0	34	2	2	1	4	1	0	1
0	27	2	2	0	2	3	0	1
0	26	2	1	0	3	3	0	1
0	31	2	1	0	4	3	0	1
1	27	2	1	0	2	3	0	2
0	29	2	1	0	2	3	0	3
1	50	2	0	0	2	3	0	1
0	25	2	1	0	2	3	0	0
0	24	2	2	0	2	1	1	1
0	26	2	1	0	3	1	0	1
1	35	2	1	0	4	1	1	1
1	51	2	1	0	4	2	0	1
1	30	2	2	0	3	1	0	1
1	35	2	1	1	1	1	0	1
0	50	2	2	0	3	1	0	1
0	36	2	1	0	2	3	0	1
1	36	2	1	0	3	1	0	2
1	39	2	1	0	2	3	1	2
0	23	2	2	0	2	3	0	1
0	28	2	2	0	3	3	0	1
0	27	2	2	0	4	3	0	1
1	26	2	1	0	3	1	0	1
1	25	2	2	0	4	1	0	3
1	56	2	2	1	2	1	0	1
0	30	2	2	0	4	3	1	1
0	22	2	2	0	4	3	0	1
1	32	2	1	0	3	1	0	3
1	54	2	1	0	4	1	1	2
1	32	2	1	0	4	3	0	1
0	20	2	1	0	3	2	0	1
0	26	2	2	0	3	1	0	1
0	36	2	1	0	2	1	0	1
0	22	2	1	0	2	1	0	0
0	28	2	1	0	2	1	0	0
1	32	2	1	0	3	3	0	2
1	27	2	1	0	2	3	0	1
1	28	2	1	1	3	2	0	1
0	32	2	1	0	2	3	0	1
0	29	2	1	0	1	3	0	1
0	27	2	1	0	3	3	0	3
1	40	2	1	1	2	3	1	1
1	56	2	1	0	1	3	0	3
1	27	2	1	0	2	1	0	2
1	35	2	1	0	1	3	0	2
1	54	2	1	0	1	3	0	3
1	30	2	2	0	2	3	0	2
1	42	2	2	0	4	3	1	1
1	30	2	2	0	2	3	0	1
1	37	2	1	0	2	2	0	1
1	30	2	1	0	3	1	0	1
0	24	2	1	0	3	1	1	1
0	25	2	1	1	2	3	0	1
0	28	2	2	0	2	1	0	1
0	27	2	1	0	4	3	0	1
0	33	2	2	0	3	3	0	1
0	30	2	1	0	1	3	0	1
0	54	2	1	0	4	3	0	1
0	32	2	2	0	4	1	0	1
0	26	2	0	0	4	3	0	1
0	36	2	1	0	2	3	0	1
1	51	2	2	0	4	3	1	1
1	38	2	2	0	3	3	1	1
1	30	2	2	0	3	2	0	1
0	32	2	1	0	2	1	0	1
0	37	2	1	0	3	1	0	1
0	34	2	2	0	2	3	0	0
0	31	2	1	0	4	2	0	0
0	33	2	1	0	4	3	1	1
0	27	2	1	0	2	1	0	1
0	52	2	1	0	1	3	0	1
0	36	2	1	0	2	1	0	1
1	62	2	1	0	2	2	0	3
1	59	2	2	0	2	3	0	1
0	52	2	2	0	4	3	0	1
0	28	2	2	0	3	1	0	1
0	29	2	2	1	2	3	0	0
0	55	2	2	1	1	3	0	0
0	66	2	1	1	3	1	0	1
0	30	2	1	0	4	1	0	1
0	30	2	1	0	4	2	0	1
1	26	2	2	0	4	3	0	1
1	60	2	1	0	2	1	1	3
1	35	2	1	0	2	2	1	3
1	29	2	1	0	4	2	1	3
1	53	2	1	0	2	3	0	1
1	33	2	0	0	3	3	0	1
1	53	2	2	0	2	1	0	1
0	28	2	1	0	4	1	1	1
0	30	2	1	0	4	1	0	1
0	30	2	1	0	4	3	0	1
1	57	2	1	0	3	3	1	2
1	52	2	1	0	3	2	1	1
1	34	2	1	0	4	1	1	1
1	35	2	1	0	1	1	0	1
1	31	2	1	0	1	3	1	1
1	52	2	1	0	1	1	1	1
1	33	2	1	0	1	3	1	1
1	31	2	1	0	4	3	1	2
1	34	2	1	0	4	1	1	1
1	30	2	1	0	2	3	1	3
1	28	2	2	0	3	3	1	2
1	27	2	2	0	1	2	1	2
1	28	2	1	0	2	2	1	3
1	29	2	2	0	3	1	0	3
1	28	2	1	0	2	3	0	1
1	27	2	1	0	3	2	1	2
0	30	2	2	1	3	1	0	1
0	25	2	2	0	3	1	0	1
1	23	2	2	0	4	1	1	2
1	23	2	2	0	1	2	1	2
1	29	2	1	0	4	3	1	1
0	28	2	2	0	4	1	0	1
1	37	2	2	0	1	3	1	3
0	27	2	0	0	2	3	0	1
0	35	2	1	1	3	1	0	1
0	28	2	1	0	1	1	0	1
0	27	2	2	1	3	3	0	1
0	22	2	1	0	1	3	0	1
0	28	2	2	0	3	1	0	1
1	30	2	2	0	4	3	0	3
1	26	2	2	0	4	3	0	3
0	30	2	2	0	3	3	1	1
0	28	2	2	0	4	3	0	1
1	45	2	1	1	4	3	1	3
1	54	2	2	0	3	3	1	3
0	37	2	2	0	2	3	0	1
0	26	2	2	0	2	3	0	1
0	28	2	0	0	3	3	0	0
0	29	2	1	0	2	1	0	0
1	27	2	1	1	3	3	0	3
0	47	2	1	0	3	1	0	0
0	22	2	1	0	3	1	0	0
0	26	2	2	0	1	1	0	1
1	33	2	1	0	2	2	1	3
1	33	2	1	0	2	1	1	3
0	31	2	1	0	4	3	0	1
1	29	2	1	0	2	3	0	2
1	31	2	2	0	4	3	0	1
0	26	2	0	0	2	3	0	1
0	30	2	2	0	3	1	0	1
0	30	2	2	0	2	1	0	1
0	33	2	1	0	4	1	0	1
0	32	2	1	0	4	3	0	1
0	41	2	2	0	4	1	0	0
0	65	2	0	0	1	3	0	0
0	20	2	2	1	2	1	0	1
0	29	2	1	0	4	2	1	1
1	30	2	1	0	2	3	0	2
1	28	2	1	0	4	1	0	1
1	32	2	1	0	4	2	0	1
0	34	2	1	0	2	3	0	1
0	29	2	1	0	4	1	0	1
0	54	2	1	0	4	3	0	1
0	22	2	2	0	4	2	0	1
0	43	2	1	0	2	1	0	1
0	51	2	1	0	4	2	0	1
0	28	2	1	0	2	1	1	1
1	24	2	2	0	4	1	0	1
1	28	2	2	0	4	1	1	3
1	29	2	1	0	3	1	0	3
1	60	2	2	0	1	3	1	1
0	34	2	2	0	1	3	0	0
0	18	2	2	0	2	1	0	0
1	37	2	1	0	1	3	1	3
0	32	2	2	0	3	3	0	1
1	42	2	1	1	2	2	1	2
0	23	2	2	0	2	3	0	1
1	34	2	2	0	2	3	0	3
1	35	2	2	0	2	1	0	2
1	46	2	2	0	2	1	0	2
1	54	2	2	0	3	1	0	3
1	28	2	2	0	4	3	0	3
1	48	2	2	0	2	1	0	2
1	28	2	2	0	3	1	0	1
0	32	2	1	0	2	3	0	1
1	29	2	2	0	2	3	0	1
1	36	2	2	1	4	3	0	1
0	37	2	1	0	3	3	0	1
0	31	2	2	0	3	2	0	1
0	55	2	1	0	4	1	0	1
0	38	2	1	0	3	3	0	1
0	24	2	2	0	4	3	0	1
0	51	2	1	0	3	1	0	0
0	27	2	2	0	4	3	0	1
0	26	2	1	1	2	1	0	1
0	31	2	2	1	4	3	0	1
1	26	2	2	0	4	1	0	3
0	24	2	0	0	1	3	0	0
0	27	2	1	0	2	1	0	1
1	27	2	2	0	1	1	0	1
0	27	2	1	0	2	3	0	0
0	30	2	1	0	2	2	0	1
0	25	2	2	0	1	1	1	1
1	39	2	2	0	4	3	1	1
0	27	2	2	0	4	1	0	1
1	28	2	1	0	3	3	0	1
1	32	2	1	0	1	3	0	1
0	34	2	1	0	1	3	1	1
0	29	2	2	0	4	3	0	1
1	31	2	1	1	3	3	1	1
1	24	2	2	0	3	1	0	1
0	29	2	2	0	3	2	0	1
0	34	2	2	0	2	1	0	1
0	32	2	2	1	3	3	0	1
0	28	2	1	0	4	1	0	1
1	29	2	2	0	2	3	0	2
1	65	2	1	0	2	1	0	2
1	34	2	2	0	2	3	0	1
0	29	2	1	0	2	3	0	1
1	32	2	1	0	2	1	0	1
0	30	2	1	0	4	3	0	0
0	38	2	2	0	4	3	0	1
0	27	2	1	0	3	3	1	1
1	46	2	2	0	4	1	0	1
1	29	2	1	0	2	2	0	1
1	32	2	1	0	4	3	1	2
1	27	2	1	0	2	2	0	1
0	20	2	2	0	2	3	0	1
0	34	2	2	0	3	3	0	0
0	28	2	1	0	2	3	0	0
0	31	2	1	0	3	2	0	0
0	41	2	1	0	2	3	0	1
0	26	2	0	0	4	3	0	1
1	29	2	2	0	3	1	0	1
1	47	2	1	0	2	3	1	1
1	23	2	2	0	2	3	0	3
1	27	2	2	0	2	1	0	3
1	29	2	1	0	4	1	0	1
1	27	2	2	0	2	1	0	3
0	26	2	2	0	3	3	0	1
0	35	2	1	0	2	1	0	1
0	34	2	1	0	3	3	0	1
1	54	2	1	0	3	3	1	1
1	52	2	1	0	2	1	1	1
1	54	2	1	0	4	2	1	1
1	55	2	1	1	4	3	1	1
0	51	2	1	0	1	3	1	2
1	52	2	0	0	4	1	0	1
0	33	2	1	0	2	3	0	1
0	34	2	1	0	4	1	0	1
0	26	2	1	0	1	3	0	1
1	64	2	0	0	2	3	0	3
1	26	2	1	0	2	3	1	2
1	32	2	1	1	4	1	1	3
1	31	2	2	1	1	1	0	3
1	30	2	2	0	1	3	0	1
1	25	2	1	0	2	3	0	1
1	24	2	2	1	2	3	1	3
1	48	2	2	0	4	1	0	3
1	33	2	1	1	2	3	0	1
1	23	2	2	0	4	3	0	3
1	26	2	2	0	4	2	0	3
1	65	2	2	0	4	1	0	1
1	27	2	2	0	3	3	0	1
1	30	2	2	0	4	1	0	3
0	35	2	2	0	4	3	0	1
0	22	2	1	0	2	1	0	1
0	30	2	0	0	3	3	0	1
0	25	2	1	0	3	3	0	1
0	58	2	2	0	2	3	0	1
0	60	2	2	0	2	3	0	1
0	54	2	1	0	4	3	0	3
0	24	2	1	0	4	1	0	1
0	34	2	0	0	3	3	0	1
0	28	2	1	0	4	3	0	1
1	25	2	2	1	2	3	0	1
1	21	2	2	1	2	1	0	3
1	30	2	2	0	3	3	0	1
1	35	2	2	0	3	1	0	3
0	26	2	1	0	2	3	0	1
1	52	2	2	0	4	3	0	2
1	27	2	1	0	1	3	0	1
1	35	2	1	0	4	3	0	2
1	36	2	2	0	2	1	0	3
1	28	2	2	0	4	1	0	2
1	33	2	1	1	4	3	0	1
0	38	2	2	0	3	3	0	1
0	26	2	1	0	1	1	0	1
0	20	2	1	0	2	1	0	1
0	26	2	2	0	2	1	0	1
0	35	2	1	0	3	3	0	1
0	24	2	2	0	2	1	0	1
1	28	2	1	0	4	1	0	1
1	29	2	1	0	2	3	0	1
1	53	2	2	0	3	1	0	1
1	23	2	1	0	2	3	0	1
1	27	2	2	0	3	1	1	1
1	25	2	1	1	2	1	0	3
0	50	2	1	1	2	2	0	1
0	26	2	1	0	2	3	0	1
0	22	2	2	0	1	1	0	1
0	30	2	1	0	4	3	0	1
0	27	2	1	0	2	1	0	1
0	55	2	2	0	2	1	0	1
1	26	2	2	0	3	3	1	3
1	32	2	1	0	3	3	1	3
1	29	2	1	0	1	1	0	1
0	24	2	0	0	2	2	0	1
1	36	2	1	1	3	3	0	1
0	39	2	1	0	3	3	0	1
0	21	2	1	1	3	3	0	1
0	30	2	1	0	1	3	0	1
1	36	2	1	0	3	3	0	1
1	25	2	1	0	1	1	1	1
0	33	2	2	0	1	3	0	1
1	28	2	2	0	2	3	0	3
0	25	2	1	0	4	3	0	1
0	37	2	1	0	4	3	0	0
1	61	2	1	0	3	3	1	1
1	38	2	1	0	3	1	1	1
1	30	2	2	1	2	1	0	1
1	30	2	2	0	2	1	0	1
1	28	2	1	0	3	3	0	2
1	28	2	1	0	4	1	0	2
1	27	2	1	0	1	3	0	3
1	24	2	1	0	2	3	1	1
1	33	2	1	0	4	3	1	3
1	27	2	1	0	2	3	1	3
1	30	2	1	0	2	3	1	1
1	60	2	1	0	2	3	1	2
0	31	2	1	0	3	1	0	1
1	33	2	1	0	2	2	0	1
0	34	2	1	0	2	1	0	1
1	30	2	2	0	3	3	0	1
0	28	2	1	0	2	3	0	1
1	30	2	1	0	4	3	0	2
1	36	2	1	0	1	3	0	2
0	30	2	2	1	4	1	0	1
1	26	2	1	0	2	3	0	2
1	31	2	1	0	2	3	0	2
0	27	2	2	0	2	3	0	1
0	32	2	2	0	4	1	0	1
0	35	2	2	0	3	3	0	1
0	28	2	2	0	3	3	0	1
0	34	2	2	1	4	2	0	1
0	35	2	2	1	2	3	0	1
1	35	2	1	1	3	1	1	1
1	55	2	2	0	4	3	0	1
1	30	2	2	0	2	3	1	1
0	34	2	1	0	2	3	0	0
1	30	2	1	0	3	3	0	3
1	59	2	1	0	2	3	0	1
1	32	2	0	0	2	3	0	3
0	30	2	2	0	3	1	0	0
0	29	2	1	0	3	3	0	1
0	32	2	1	0	4	3	0	1
1	38	2	1	0	4	3	0	2
1	28	2	1	0	4	1	1	3
0	28	2	1	0	2	3	0	1
1	28	2	0	0	2	1	0	1
1	30	2	2	0	2	3	0	1
0	40	2	1	0	1	1	0	1
0	31	2	2	0	2	3	0	1
1	30	2	1	0	4	3	0	1
0	25	2	1	0	3	1	0	1
1	37	2	1	0	2	3	1	1
0	27	2	2	0	4	3	0	1
1	36	2	1	0	2	1	0	2
0	32	2	1	0	3	3	0	1
1	28	2	1	0	2	3	0	1
0	25	2	1	0	3	1	0	1
0	27	2	2	0	2	1	0	1
1	29	2	1	0	4	3	1	1
1	48	2	1	0	2	3	0	1
0	18	2	1	0	4	1	0	1
1	27	2	1	0	2	1	0	1
1	27	2	1	0	2	3	1	3
0	28	2	2	0	4	1	0	1
0	30	2	2	0	1	3	0	0
0	27	2	2	0	2	2	0	0
0	30	2	1	0	4	1	0	1
0	32	2	2	1	3	1	0	1
0	26	2	1	0	2	1	1	1
0	24	2	1	0	1	1	0	1
1	29	2	2	0	3	3	0	1
1	39	2	1	0	1	3	1	1
1	34	2	2	0	4	2	0	2
1	39	2	2	0	3	2	0	1
1	31	2	2	0	2	1	0	1
0	22	2	1	0	4	2	0	0
0	30	2	2	0	2	1	0	1
1	55	2	2	0	1	3	0	3
1	29	2	1	0	3	1	0	3
1	52	2	1	0	3	3	1	1
1	39	2	1	0	3	3	0	3
1	62	2	2	0	2	3	0	2
1	37	2	0	0	1	3	0	1
0	33	2	2	0	2	3	1	1
1	24	2	2	0	3	2	1	3
0	23	2	1	0	2	3	0	1
0	52	2	2	1	3	1	0	1
0	35	2	1	0	2	1	1	2
1	29	2	1	0	3	3	0	2
1	53	2	1	0	4	2	1	1
1	58	2	2	0	4	1	0	1
1	37	2	1	1	2	1	0	1
1	30	2	1	0	3	3	1	1
1	29	2	1	0	4	1	0	1
1	29	2	1	1	3	3	1	3
0	32	2	1	0	3	3	0	1
0	24	2	1	0	2	3	0	1
0	24	2	2	0	4	1	0	1
1	31	2	1	0	3	3	1	1
1	30	2	0	0	3	1	1	3
0	28	2	1	0	3	3	0	1
0	30	2	1	0	2	3	0	1
0	32	2	1	0	4	1	0	1
1	57	2	2	1	1	1	0	1
0	32	2	1	0	2	3	0	1
0	28	2	1	0	1	3	0	1
0	34	2	1	0	3	1	0	3
0	31	2	2	0	1	3	0	1
0	30	2	1	0	2	2	0	0
1	28	2	2	0	2	3	0	3
1	31	2	1	0	2	2	1	1
0	27	2	2	0	1	3	0	1
0	27	2	2	0	2	3	0	1
1	37	2	2	0	4	3	1	1
1	37	2	2	0	2	3	1	1
0	24	2	2	0	2	1	0	1
1	54	2	2	0	3	3	0	2
0	34	2	2	0	4	3	0	1
0	58	2	0	0	4	1	0	1
1	27	2	1	0	3	1	1	1
1	34	2	1	0	4	3	0	3
0	28	2	1	0	3	1	0	1
0	52	2	0	0	2	3	0	1

## Sheet: Sheet2
baby's age in month	baby's age in month2	caregiver’s age	caregiver’s sex	sleeppatterns	Nighttime awakenings	caregiver’s education	feeding type	QCF	BLW	longsleep
11	0	28	1	1	0	2	3	0	1	0
9	0	27	1	1	1	4	2	1	1	0
14	1	24	1	1	0	4	3	1	1	0
20	1	24	1	2	0	2	3	1	3	1
20	1	34	1	2	0	4	2	1	3	1
20	1	34	1	2	0	2	3	1	3	1
22	1	23	1	2	0	3	1	1	1	1
23	1	30	1	2	0	4	3	1	1	1
18	1	60	1	2	0	2	1	1	2	1
22	1	36	1	2	0	2	3	1	3	1
14	1	24	1	2	0	3	3	1	1	1
15	1	37	1	2	0	4	1	1	1	1
15	1	27	1	1	0	2	3	1	1	0
9	0	34	2	2	0	4	3	0	1	1
8	0	29	2	1	0	1	3	0	1	0
9	0	37	2	1	1	2	3	0	1	0
8	0	29	2	2	0	1	3	1	1	1
10	0	30	2	1	0	4	1	0	1	0
9	0	52	2	2	0	4	3	0	1	1
13	1	40	2	1	0	2	3	1	1	0
14	1	27	2	1	0	4	1	0	1	0
12	1	59	2	1	0	2	3	0	1	0
12	1	64	2	0	1	3	1	1	1	0
23	1	52	2	2	0	3	1	1	2	1
13	1	41	2	1	0	3	3	0	1	0
7	0	37	2	1	0	4	1	0	1	0
12	1	30	2	1	0	2	3	1	3	0
12	1	28	2	1	0	2	3	0	1	0
10	0	30	2	2	0	4	1	0	1	1
24	1	35	2	1	0	1	3	1	3	0
24	1	38	2	1	0	3	1	1	3	0
10	0	24	2	1	0	2	3	0	1	0
11	0	33	2	1	0	2	3	1	1	0
23	1	38	2	1	0	3	1	1	1	0
12	1	28	2	1	0	3	3	1	1	0
7	0	30	2	1	1	2	2	0	1	0
7	0	25	2	1	0	2	3	1	1	0
7	0	25	2	0	0	2	2	0	1	0
24	1	28	2	1	0	2	1	1	3	0
11	0	32	2	1	0	2	1	1	1	0
23	1	34	2	1	0	3	3	1	3	0
8	0	30	2	1	0	4	1	0	1	0
12	1	30	2	0	0	2	2	1	1	0
12	1	28	2	0	0	4	3	0	1	0
8	0	29	2	1	0	4	2	1	1	0
13	1	32	2	1	0	3	1	0	1	0
19	1	34	2	1	0	4	3	0	1	0
8	0	34	2	1	0	3	1	0	1	0
8	0	29	2	1	0	3	3	0	1	0
8	0	33	2	1	0	2	2	0	1	0
12	1	28	2	1	0	2	1	0	1	0
13	1	29	2	1	1	4	1	0	1	0
11	0	36	2	1	0	1	2	0	1	0
9	0	32	2	1	0	4	3	1	1	0
9	0	49	2	2	0	2	2	0	1	1
6	0	38	2	1	0	2	3	0	1	0
11	0	29	2	0	0	2	3	1	1	0
13	1	63	2	0	0	4	1	1	1	0
14	1	29	2	0	0	3	1	1	2	0
10	0	30	2	0	0	2	1	0	1	0
19	1	27	2	2	1	2	1	0	1	1
9	0	30	2	1	0	4	3	1	1	0
10	0	33	2	2	0	4	3	0	1	1
12	1	36	2	2	0	4	1	0	1	1
21	1	33	2	1	0	4	1	0	1	0
21	1	33	2	1	0	3	1	0	1	0
12	1	58	2	2	0	4	3	1	1	1
9	0	35	2	1	0	3	3	0	1	0
9	0	27	2	0	0	4	1	0	1	0
7	0	23	2	1	0	2	3	0	1	0
9	0	45	2	1	0	4	2	1	1	0
8	0	26	2	2	0	2	2	0	1	1
12	1	32	2	1	0	1	3	0	1	0
24	1	50	2	1	0	3	3	0	1	0
22	1	60	2	0	0	2	3	0	1	0
18	1	31	2	2	0	1	3	0	3	1
13	1	21	2	1	0	3	3	0	1	0
11	0	28	2	2	0	4	2	1	1	1
9	0	29	2	0	0	4	3	0	1	0
8	0	54	2	1	0	2	3	0	1	0
8	0	23	2	2	0	4	2	0	1	1
8	0	38	2	1	0	1	1	1	1	0
7	0	26	2	2	1	1	3	0	1	1
6	0	26	2	1	0	3	1	0	1	0
9	0	37	2	0	0	4	1	0	1	0
8	0	25	2	2	1	4	1	0	1	1
9	0	27	2	1	0	2	3	0	1	0
9	0	33	2	0	0	4	1	0	1	0
15	1	29	2	2	0	4	2	0	1	1
14	1	30	2	1	0	4	3	0	1	0
12	1	24	2	1	0	2	3	0	1	0
12	1	66	2	1	0	4	2	0	3	0
23	1	29	2	2	1	4	1	0	2	1
8	0	26	2	0	0	1	3	0	1	0
9	0	28	2	1	1	4	1	0	1	0
8	0	35	2	1	0	2	1	0	1	0
9	0	60	2	1	0	2	3	0	1	0
12	1	33	2	2	0	3	1	0	1	1
15	1	27	2	2	1	3	1	0	1	1
14	1	30	2	1	0	4	1	0	1	0
12	1	34	2	1	0	4	3	0	1	0
23	1	26	2	1	0	2	1	0	1	0
6	0	23	2	2	0	4	3	0	0	1
18	1	30	2	1	0	3	1	0	3	0
12	1	59	2	1	0	2	3	0	1	0
6	0	26	2	1	0	2	3	0	0	0
13	1	50	2	1	0	4	3	0	1	0
18	1	54	2	1	0	2	1	0	3	0
23	1	28	2	1	0	1	3	0	3	0
24	1	50	2	2	0	2	3	0	2	1
13	1	30	2	1	0	2	3	0	1	0
12	1	35	2	0	0	2	1	0	1	0
12	1	26	2	2	0	4	3	0	1	1
12	1	26	2	1	0	4	1	0	1	0
9	0	49	2	2	0	3	2	1	1	1
19	1	51	2	1	0	3	3	0	2	0
10	0	27	2	1	0	4	3	0	1	0
6	0	57	2	1	0	4	1	0	1	0
7	0	40	2	1	1	4	1	0	1	0
7	0	30	2	1	0	3	2	0	1	0
23	1	27	2	1	0	4	3	1	3	0
22	1	33	2	1	1	1	3	0	3	0
14	1	41	2	2	0	4	3	1	1	1
18	1	35	2	1	0	4	3	0	1	0
24	1	28	2	1	0	4	3	0	1	0
12	1	37	2	1	0	4	3	0	1	0
24	1	24	2	1	0	4	3	1	3	0
13	1	33	2	2	0	4	1	1	1	1
24	1	29	2	2	0	1	3	1	2	1
7	0	26	2	1	0	1	3	0	1	0
6	0	30	2	1	0	4	3	0	0	0
7	0	34	2	2	0	3	3	0	1	1
12	1	33	2	1	0	4	3	0	1	0
10	0	38	2	1	0	3	1	0	1	0
8	0	62	2	1	0	2	3	0	1	0
9	0	31	2	1	0	3	3	0	1	0
7	0	60	2	1	0	4	3	0	1	0
14	1	33	2	1	0	3	3	0	2	0
14	1	32	2	1	0	2	3	0	1	0
24	1	36	2	1	0	3	1	0	3	0
12	1	50	2	2	0	4	1	0	1	1
7	0	29	2	1	0	4	1	0	1	0
7	0	38	2	2	0	1	3	0	1	1
24	1	61	2	2	0	2	3	0	3	1
9	0	22	2	2	0	3	1	1	1	1
7	0	30	2	1	0	4	3	0	1	0
8	0	54	2	2	0	3	2	0	1	1
24	1	34	2	2	1	3	1	0	3	1
23	1	30	2	2	0	4	2	1	3	1
6	0	36	2	1	0	4	3	0	0	0
9	0	44	2	0	0	2	1	0	1	0
6	0	36	2	1	0	3	1	1	1	0
9	0	33	2	1	0	1	3	0	1	0
8	0	27	2	1	0	4	3	0	1	0
9	0	35	2	1	0	3	1	0	1	0
13	1	28	2	1	0	4	3	0	1	0
13	1	37	2	1	0	4	3	0	1	0
19	1	35	2	1	0	2	3	1	1	0
18	1	27	2	1	0	4	2	0	3	0
24	1	28	2	1	0	4	1	1	1	0
8	0	33	2	1	1	4	1	0	1	0
9	0	33	2	2	0	4	3	0	1	1
10	0	27	2	2	1	4	1	0	1	1
7	0	25	2	1	0	2	1	0	1	0
9	0	20	2	1	0	3	3	0	1	0
14	1	32	2	2	0	2	3	1	3	1
6	0	29	2	2	0	3	3	0	1	1
10	0	32	2	2	0	2	3	0	1	1
9	0	60	2	2	0	4	1	0	1	1
11	0	47	2	2	1	4	1	0	1	1
15	1	35	2	2	0	3	1	1	1	1
12	1	36	2	2	0	4	3	0	1	1
11	0	29	2	2	0	2	3	0	1	1
19	1	39	2	2	0	3	1	1	3	1
24	1	60	2	2	0	2	1	0	2	1
7	0	26	2	1	0	4	3	0	1	0
22	1	38	2	2	0	2	1	0	2	1
8	0	29	2	2	0	2	3	0	1	1
12	1	24	2	1	0	4	1	0	1	0
12	1	30	2	2	0	2	3	0	1	1
13	1	26	2	2	0	4	3	0	1	1
13	1	27	2	1	0	3	1	0	1	0
6	0	40	2	2	0	4	3	0	0	1
19	1	23	2	2	0	3	1	0	2	1
9	0	28	2	1	0	4	2	0	1	0
24	1	28	2	0	0	2	3	0	3	0
24	1	32	2	1	0	1	1	1	2	0
12	1	60	2	0	0	2	3	0	1	0
10	0	30	2	1	0	3	3	0	1	0
9	0	23	2	2	0	4	3	0	1	1
7	0	39	2	0	0	1	2	0	1	0
9	0	53	2	2	0	1	3	0	1	1
18	1	39	2	0	1	1	3	0	1	0
24	1	32	2	2	0	4	2	0	3	1
14	1	50	2	1	0	4	3	0	3	0
8	0	60	2	1	0	3	3	0	1	0
10	0	34	2	1	0	4	2	0	1	0
24	1	29	2	1	0	4	1	1	1	0
8	0	35	2	2	0	2	2	0	1	1
23	1	33	2	1	0	4	3	0	3	0
9	0	29	2	2	0	2	3	0	1	1
9	0	30	2	2	0	2	1	0	3	1
13	1	25	2	2	0	4	3	0	1	1
8	0	27	2	1	0	4	1	0	1	0
19	1	39	2	1	0	2	1	0	1	0
12	1	54	2	2	0	2	3	0	2	1
13	1	21	2	1	0	4	1	0	1	0
16	1	56	2	1	0	3	1	1	3	0
22	1	27	2	2	0	1	1	0	3	1
24	1	70	2	0	1	4	2	0	3	0
18	1	28	2	1	0	4	3	0	3	0
18	1	34	2	1	0	3	2	0	3	0
8	0	43	2	1	1	4	1	0	1	0
7	0	25	2	1	0	2	3	0	1	0
11	0	26	2	1	0	1	3	0	1	0
16	1	29	2	1	0	3	3	0	1	0
20	1	38	2	2	0	3	1	0	1	1
8	0	30	2	2	0	4	3	0	1	1
6	0	33	2	0	0	4	3	0	0	0
8	0	33	2	1	0	3	2	0	1	0
8	0	30	2	1	0	4	3	0	1	0
8	0	30	2	0	1	1	2	1	1	0
9	0	30	2	0	0	1	1	0	1	0
8	0	37	2	1	0	4	3	0	1	0
13	1	27	2	0	0	2	1	0	1	0
13	1	52	2	0	0	4	1	0	1	0
13	1	25	2	0	0	3	3	0	1	0
12	1	31	2	0	0	4	3	0	1	0
13	1	33	2	0	1	3	1	0	1	0
24	1	26	2	0	1	3	1	0	2	0
6	0	38	2	1	0	4	1	0	1	0
7	0	36	2	2	0	4	3	0	1	1
9	0	38	2	1	0	4	3	0	1	0
10	0	26	2	1	0	2	3	0	1	0
10	0	29	2	1	0	4	1	0	1	0
11	0	27	2	1	0	4	2	0	1	0
11	0	41	2	0	0	3	1	0	1	0
12	1	28	2	2	0	4	3	1	1	1
12	1	29	2	1	1	2	3	0	1	0
17	1	40	2	1	0	3	2	0	1	0
17	1	40	2	1	0	3	1	0	1	0
23	1	28	2	0	0	2	3	0	3	0
21	1	31	2	1	0	4	3	1	1	0
24	1	43	2	1	0	4	2	1	3	0
14	1	64	2	1	0	4	3	1	1	0
7	0	24	2	2	0	2	3	0	1	1
7	0	27	2	1	1	4	1	0	1	0
8	0	29	2	1	0	4	3	0	1	0
8	0	36	2	1	0	4	1	0	1	0
14	1	60	2	2	1	4	3	0	2	1
13	1	60	2	2	0	2	2	1	2	1
13	1	25	2	2	0	4	1	0	2	1
12	1	25	2	1	0	3	3	0	3	0
12	1	24	2	1	0	3	3	0	3	0
18	1	27	2	1	0	2	1	0	3	0
18	1	27	2	1	0	4	3	0	1	0
18	1	31	2	1	0	4	3	0	3	0
18	1	28	2	1	1	2	3	0	3	0
24	1	29	2	1	0	1	3	1	2	0
8	0	55	2	2	0	1	1	0	1	1
9	0	35	2	1	0	4	3	0	1	0
9	0	31	2	1	1	4	1	0	1	0
12	1	26	2	2	0	4	3	0	1	1
12	1	42	2	1	0	4	1	0	1	0
13	1	37	2	1	0	2	2	1	1	0
6	0	42	2	1	0	4	1	0	0	0
6	0	34	2	1	0	3	2	0	0	0
7	0	30	2	1	0	3	1	0	0	0
7	0	22	2	2	0	2	1	0	0	1
7	0	32	2	1	0	1	2	0	1	0
8	0	53	2	2	0	4	3	0	1	1
10	0	25	2	1	0	3	1	0	1	0
8	0	29	2	1	0	3	3	1	1	0
8	0	36	2	1	0	1	1	0	1	0
11	0	23	2	2	0	4	3	1	1	1
13	1	33	2	1	0	1	3	1	1	0
13	1	22	2	1	0	3	3	0	2	0
13	1	29	2	1	0	2	3	1	2	0
8	0	35	2	2	0	2	3	0	1	1
9	0	22	2	0	0	2	1	0	1	0
12	1	26	2	1	0	3	1	0	1	0
15	1	28	2	2	0	2	2	0	3	1
21	1	52	2	0	0	4	3	0	3	0
21	1	31	2	2	0	3	2	0	1	1
12	1	35	2	1	0	2	3	0	1	0
12	1	32	2	2	0	4	1	0	1	1
9	0	35	2	0	0	4	1	0	1	0
6	0	29	2	1	0	4	1	0	1	0
13	1	20	2	0	1	2	3	0	1	0
12	1	20	2	1	0	3	3	0	3	0
13	1	28	2	0	0	1	3	1	1	0
24	1	30	2	2	0	4	1	0	3	1
18	1	29	2	1	0	2	1	1	3	0
16	1	33	2	1	0	2	3	1	1	0
6	0	34	2	1	0	4	1	0	0	0
7	0	56	2	2	0	3	3	0	1	1
10	0	72	2	1	0	3	1	0	1	0
12	1	36	2	2	0	4	1	0	1	1
15	1	37	2	1	0	2	3	0	1	0
23	1	41	2	2	0	4	3	0	3	1
13	1	27	2	1	0	1	3	1	1	0
24	1	49	2	2	1	2	3	0	2	1
12	1	52	2	2	0	2	3	0	1	1
7	0	24	2	1	0	3	3	0	1	0
17	1	38	2	1	1	4	1	1	1	0
22	1	32	2	1	0	1	3	1	3	0
13	1	51	2	0	0	3	3	0	1	0
10	0	58	2	0	0	4	3	0	1	0
7	0	23	2	1	0	3	3	0	1	0
8	0	33	2	1	0	4	1	0	0	0
7	0	34	2	2	0	3	3	0	1	1
15	1	52	2	1	0	2	1	1	1	0
24	1	53	2	2	0	2	3	1	3	1
24	1	26	2	2	0	2	2	0	1	1
12	1	25	2	2	0	2	2	0	1	1
8	0	27	2	2	0	4	2	0	1	1
6	0	31	2	1	0	3	3	0	1	0
9	0	29	2	2	0	3	3	1	1	1
6	0	28	2	2	0	3	2	0	1	1
7	0	35	2	2	0	4	3	0	1	1
23	1	30	2	1	0	3	3	0	3	0
17	1	28	2	1	0	4	3	0	2	0
17	1	30	2	1	0	4	1	0	1	0
18	1	32	2	1	0	2	2	0	3	0
18	1	35	2	1	0	2	3	0	1	0
19	1	51	2	1	0	2	1	0	3	0
6	0	33	2	1	0	1	1	0	0	0
6	0	50	2	1	0	4	2	0	1	0
8	0	25	2	2	0	1	3	0	1	1
7	0	28	2	2	0	1	3	0	1	1
12	1	27	2	1	0	4	2	0	1	0
13	1	25	2	1	0	4	3	1	1	0
8	0	26	2	2	0	4	2	0	1	1
13	1	46	2	1	0	2	3	1	1	0
17	1	33	2	2	0	4	2	0	2	1
11	0	24	2	2	0	3	3	0	1	1
12	1	33	2	2	0	3	1	0	1	1
23	1	30	2	2	0	3	1	0	3	1
22	1	29	2	1	0	2	3	0	3	0
21	1	26	2	1	0	3	3	1	3	0
24	1	27	2	1	0	4	3	0	2	0
20	1	29	2	1	0	4	1	1	3	0
19	1	34	2	1	0	4	1	0	3	0
19	1	52	2	1	0	4	3	1	2	0
19	1	36	2	1	0	2	3	0	3	0
7	0	27	2	0	0	3	3	0	1	0
6	0	20	2	0	0	2	3	0	1	0
10	0	37	2	1	0	3	1	1	1	0
9	0	33	2	1	0	4	1	1	2	0
9	0	60	2	1	1	3	2	1	1	0
8	0	26	2	1	0	2	3	0	1	0
14	1	27	2	0	0	4	3	0	1	0
13	1	20	2	1	0	4	1	0	1	0
13	1	27	2	0	0	4	2	1	1	0
18	1	34	2	1	0	4	3	1	2	0
18	1	33	2	1	0	2	2	0	2	0
17	1	31	2	1	0	1	3	0	2	0
16	1	29	2	1	0	3	2	0	2	0
24	1	31	2	1	0	4	3	1	2	0
22	1	55	2	1	0	3	1	0	2	0
8	0	55	2	2	0	3	1	0	1	1
8	0	25	2	1	0	4	3	0	1	0
7	0	60	2	2	0	4	2	0	1	1
6	0	37	2	2	1	4	1	0	1	1
7	0	31	2	2	0	4	3	0	1	1
12	1	27	2	2	1	2	2	0	1	1
21	1	20	2	1	0	2	3	0	3	0
20	1	32	2	2	0	3	1	0	1	1
16	1	31	2	1	0	1	3	0	1	0
16	1	31	2	1	0	4	2	0	1	0
13	1	29	2	1	0	4	2	0	1	0
15	1	25	2	1	0	2	3	0	3	0
10	0	44	2	1	0	2	1	0	1	0
11	0	28	2	1	0	3	2	0	1	0
10	0	24	2	2	0	1	3	0	1	1
12	1	51	2	1	0	4	3	0	1	0
6	0	29	2	1	0	4	3	0	1	0
6	0	30	2	1	1	2	3	0	1	0
9	0	28	2	2	0	3	1	1	1	1
8	0	40	2	2	0	4	3	1	1	1
8	0	30	2	2	0	4	2	0	1	1
8	0	36	2	1	0	1	3	0	1	0
11	0	34	2	1	0	3	3	0	1	0
13	1	53	2	1	0	3	3	0	1	0
13	1	18	2	2	0	4	3	1	2	1
12	1	27	2	1	0	3	1	0	1	0
12	1	30	2	2	0	3	3	1	1	1
17	1	33	2	2	0	3	3	0	1	1
19	1	32	2	2	0	4	2	1	1	1
19	1	32	2	2	0	3	3	0	1	1
22	1	30	2	1	1	4	2	0	3	0
24	1	30	2	2	0	3	3	0	3	1
6	0	27	2	2	0	3	1	0	1	1
7	0	25	2	2	0	4	3	0	0	1
7	0	26	2	2	0	4	3	0	1	1
7	0	30	2	2	0	3	1	0	0	1
9	0	24	2	2	0	4	3	0	1	1
11	0	30	2	1	0	4	3	0	1	0
11	0	54	2	2	0	4	3	0	1	1
9	0	32	2	2	0	4	3	0	1	1
7	0	27	2	2	0	4	3	0	1	1
9	0	27	2	1	0	4	2	0	1	0
9	0	32	2	2	0	4	2	0	1	1
10	0	24	2	2	0	4	1	0	2	1
8	0	33	2	2	0	4	2	0	1	1
10	0	33	2	2	1	1	3	0	2	1
14	1	22	2	2	0	1	3	0	1	1
13	1	27	2	2	0	1	3	0	2	1
14	1	35	2	1	0	4	3	1	1	0
14	1	63	2	1	0	1	1	0	1	0
14	1	35	2	1	0	2	1	0	1	0
12	1	38	2	1	0	3	1	1	1	0
15	1	32	2	1	0	4	2	1	1	0
11	0	36	2	1	0	4	1	0	1	0
10	0	29	2	1	0	1	3	0	1	0
10	0	29	2	1	1	4	1	0	1	0
8	0	53	2	1	0	4	3	0	1	0
9	0	31	2	1	0	2	3	0	1	0
9	0	26	2	1	0	4	1	0	1	0
11	0	29	2	1	0	1	1	1	2	0
10	0	49	2	1	0	2	1	0	1	0
15	1	40	2	1	0	1	3	1	2	0
8	0	24	2	1	0	3	3	0	1	0
7	0	27	2	1	0	3	2	0	1	0
11	0	33	2	1	1	2	3	0	1	0
12	1	25	2	1	0	4	2	0	1	0
8	0	33	2	1	0	2	3	0	1	0
12	1	52	2	1	0	3	3	0	1	0
8	0	28	2	1	0	2	3	0	1	0
12	1	32	2	2	0	3	1	0	1	1
8	0	24	2	1	0	4	3	0	1	0
24	1	53	2	1	0	2	3	0	3	0
11	0	50	2	1	0	4	3	0	1	0
12	1	59	2	1	0	3	3	0	1	0
8	0	32	2	1	0	2	3	0	1	0
10	0	30	2	1	0	4	3	0	1	0
24	1	59	2	1	0	4	3	1	2	0
24	1	30	2	1	0	2	3	0	3	0
16	1	36	2	2	0	3	3	0	1	1
24	1	60	2	2	0	2	3	0	1	1
15	1	34	2	2	1	2	1	0	1	1
8	0	38	2	2	0	1	3	0	1	1
22	1	28	2	2	0	2	1	0	3	1
12	1	36	2	2	0	2	3	0	1	1
12	1	27	2	2	0	3	2	0	1	1
11	0	28	2	2	0	2	3	0	1	1
23	1	37	2	2	0	4	1	1	1	1
20	1	36	2	2	0	3	1	0	2	1
6	0	33	2	2	0	3	2	0	0	1
17	1	54	2	2	0	4	1	1	3	1
19	1	51	2	2	0	2	3	0	3	1
17	1	53	2	2	1	2	3	0	3	1
10	0	33	2	2	0	4	3	0	1	1
9	0	29	2	2	1	4	3	0	1	1
20	1	37	2	2	0	4	3	1	1	1
24	1	26	2	2	0	3	2	1	3	1
6	0	35	2	1	0	2	1	0	1	0
8	0	33	2	2	0	4	3	0	0	1
9	0	36	2	0	0	1	3	0	1	0
9	0	44	2	1	1	4	1	0	1	0
7	0	37	2	1	0	2	1	0	1	0
7	0	30	2	2	0	3	2	0	1	1
12	1	34	2	1	0	4	3	0	1	0
12	1	49	2	1	0	2	3	0	1	0
7	0	29	2	1	0	2	2	0	1	0
9	0	21	2	1	0	4	1	0	1	0
8	0	33	2	2	1	4	1	0	1	1
10	0	40	2	1	0	3	2	0	1	0
12	1	28	2	1	0	2	1	0	1	0
9	0	26	2	2	0	3	1	1	2	1
16	1	25	2	1	0	3	3	1	2	0
9	0	27	2	1	0	4	3	0	1	0
8	0	23	2	2	1	1	3	0	1	1
10	0	30	2	2	0	1	3	0	1	1
18	1	28	2	1	0	2	3	0	3	0
7	0	26	2	1	0	4	1	0	1	0
6	0	33	2	1	0	4	1	0	1	0
7	0	28	2	2	0	3	3	0	1	1
24	1	30	2	1	0	4	1	1	3	0
6	0	27	2	1	0	2	3	0	0	0
7	0	32	2	0	0	2	1	0	1	0
7	0	34	2	2	0	3	1	0	1	1
8	0	23	2	1	0	2	3	0	1	0
9	0	24	2	2	0	4	3	0	1	1
7	0	26	2	2	0	2	3	1	1	1
11	0	26	2	2	0	1	3	0	1	1
11	0	41	2	2	0	2	1	1	1	1
11	0	59	2	1	0	1	3	1	1	0
11	0	25	2	1	0	2	1	0	1	0
18	1	27	2	2	0	2	2	0	1	1
18	1	36	2	1	0	1	3	1	3	0
17	1	21	2	1	0	3	3	0	1	0
23	1	28	2	1	0	2	1	0	3	0
23	1	25	2	2	0	2	3	1	3	1
18	1	31	2	1	0	3	2	0	1	0
24	1	26	2	1	0	4	1	0	1	0
17	1	25	2	1	1	2	1	1	1	0
18	1	31	2	2	1	2	1	1	2	1
8	0	25	2	1	0	4	1	0	1	0
8	0	32	2	1	0	1	1	0	1	0
7	0	41	2	0	0	2	3	0	1	0
6	0	34	2	1	0	3	1	0	0	0
6	0	34	2	1	0	4	3	0	0	0
6	0	31	2	1	1	4	2	0	1	0
12	1	26	2	1	0	4	3	0	1	0
11	0	49	2	1	0	4	3	0	1	0
8	0	60	2	1	0	4	3	0	1	0
10	0	61	2	1	0	4	1	0	1	0
10	0	22	2	1	1	4	1	1	1	0
17	1	25	2	1	0	4	2	1	1	0
9	0	30	2	1	0	2	3	0	1	0
9	0	29	2	1	0	4	1	0	1	0
12	1	25	2	1	0	4	1	0	1	0
7	0	28	2	2	0	3	1	0	1	1
8	0	36	2	2	0	2	3	0	1	1
9	0	27	2	0	0	4	1	0	1	0
9	0	31	2	2	0	3	1	0	1	1
12	1	26	2	2	0	2	1	0	1	1
24	1	54	2	2	0	4	1	0	2	1
6	0	35	2	1	0	4	1	0	1	0
6	0	29	2	1	0	4	3	0	1	0
12	1	31	2	2	0	2	3	1	2	1
14	1	59	2	1	0	4	3	1	1	0
22	1	63	2	1	0	3	1	0	3	0
12	1	25	2	1	0	3	3	0	1	0
8	0	27	2	2	0	4	1	0	1	1
11	0	35	2	2	0	4	1	1	1	1
7	0	26	2	1	0	4	1	0	1	0
7	0	38	2	0	0	3	1	0	1	0
6	0	36	2	2	0	4	2	0	0	1
7	0	28	2	0	0	1	1	0	1	0
9	0	32	2	2	0	2	3	0	1	1
10	0	27	2	2	1	1	3	0	1	1
10	0	25	2	1	0	3	1	0	1	0
10	0	58	2	1	0	1	3	0	1	0
6	0	34	2	1	0	2	3	0	1	0
8	0	29	2	2	0	2	1	0	1	1
7	0	24	2	2	0	2	3	1	1	1
7	0	29	2	2	0	2	3	0	1	1
24	1	23	2	2	0	3	3	0	3	1
19	1	30	2	2	0	4	3	1	3	1
19	1	32	2	2	1	4	3	1	3	1
6	0	24	2	1	0	1	3	0	0	0
7	0	24	2	2	0	1	2	0	1	1
6	0	53	2	1	0	4	1	0	1	0
12	1	29	2	2	0	2	3	0	1	1
12	1	26	2	1	0	2	3	0	1	0
6	0	25	2	1	0	4	1	0	1	0
6	0	32	2	1	0	2	3	0	1	0
13	1	55	2	1	1	2	1	0	1	0
24	1	51	2	1	0	4	1	0	3	0
24	1	37	2	1	0	3	1	0	3	0
7	0	26	2	1	0	4	3	0	1	0
12	1	59	2	2	0	4	1	1	1	1
8	0	34	2	1	0	3	3	1	1	0
7	0	28	2	1	0	3	3	0	1	0
13	1	44	2	1	0	3	3	0	3	0
13	1	26	2	1	0	4	2	1	3	0
12	1	21	2	2	0	3	1	0	1	1
13	1	28	2	1	0	3	3	1	1	0
12	1	50	2	1	0	2	3	1	1	0
6	0	27	2	1	0	3	3	0	1	0
8	0	34	2	1	0	4	3	0	2	0
9	0	21	2	2	0	2	3	0	1	1
10	0	32	2	2	0	3	3	0	1	1
12	1	36	2	1	1	1	3	0	1	0
20	1	42	2	2	0	2	3	0	2	1
6	0	26	2	1	0	2	3	0	0	0
8	0	26	2	2	0	4	1	0	1	1
12	1	30	2	1	0	3	3	0	1	0
11	0	35	2	2	0	4	3	0	1	1
20	1	30	2	2	0	4	3	1	1	1
24	1	24	2	1	0	3	3	0	2	0
24	1	31	2	2	1	2	1	0	1	1
8	0	29	2	2	1	2	1	0	1	1
8	0	33	2	1	0	3	1	0	1	0
14	1	30	2	1	0	1	1	0	1	0
24	1	32	2	1	0	2	3	0	1	0
12	1	26	2	1	0	2	3	0	1	0
6	0	29	2	2	0	4	3	0	0	1
6	0	29	2	1	0	4	3	0	1	0
7	0	59	2	1	0	1	1	0	1	0
8	0	24	2	1	0	2	3	0	1	0
13	1	34	2	2	0	2	1	0	1	1
11	0	27	2	2	0	4	3	0	1	1
16	1	28	2	2	0	4	3	0	1	1
23	1	53	2	1	0	3	1	0	2	0
16	1	56	2	2	0	2	1	0	1	1
15	1	32	2	2	0	3	2	0	1	1
11	0	60	2	1	0	3	3	0	1	0
12	1	32	2	1	0	3	2	1	1	0
23	1	26	2	1	1	4	2	1	3	0
9	0	58	2	1	0	1	2	0	1	0
12	1	61	2	1	0	4	1	1	1	0
22	1	31	2	1	0	4	1	0	3	0
18	1	40	2	1	0	1	3	0	2	0
11	0	28	2	1	0	2	3	0	1	0
7	0	27	2	2	0	3	1	1	1	1
9	0	25	2	2	1	1	3	0	1	1
9	0	30	2	2	0	1	3	0	1	1
9	0	33	2	1	0	3	1	1	1	0
16	1	40	2	1	0	2	2	1	3	0
13	1	25	2	2	0	4	1	1	1	1
13	1	30	2	2	0	2	3	1	1	1
14	1	30	2	2	0	3	1	1	3	1
13	1	56	2	2	0	3	1	1	1	1
13	1	51	2	1	0	3	3	1	1	0
19	1	29	2	2	0	4	3	1	3	1
9	0	32	2	2	0	4	3	0	1	1
7	0	29	2	2	0	3	3	0	1	1
7	0	24	2	2	0	3	1	0	1	1
17	1	39	2	1	0	1	3	0	1	0
24	1	26	2	2	0	2	1	0	3	1
17	1	34	2	2	0	3	3	0	1	1
17	1	28	2	2	1	4	3	0	1	1
8	0	29	2	2	1	3	1	0	1	1
16	1	33	2	2	1	4	1	1	3	1
9	0	33	2	1	0	3	1	0	1	0
17	1	30	2	2	0	2	3	0	1	1
12	1	32	2	2	0	3	3	1	1	1
20	1	27	2	2	0	4	1	0	3	1
10	0	28	2	1	0	3	3	0	1	0
23	1	35	2	1	0	3	2	0	3	0
9	0	24	2	1	0	2	1	1	1	0
10	0	35	2	1	0	3	3	0	1	0
17	1	30	2	1	0	1	3	1	1	0
20	1	33	2	1	0	2	3	1	2	0
7	0	27	2	2	0	4	1	0	1	1
8	0	27	2	2	0	1	1	0	1	1
6	0	32	2	2	1	4	3	0	1	1
8	0	49	2	2	0	2	3	0	1	1
9	0	50	2	2	0	2	3	0	1	1
9	0	37	2	2	0	3	1	0	1	1
13	1	52	2	1	1	4	1	0	1	0
16	1	60	2	1	0	4	2	0	1	0
12	1	34	2	2	1	3	1	0	1	1
18	1	60	2	2	0	4	3	0	1	1
24	1	61	2	2	0	3	3	0	3	1
6	0	24	2	2	0	3	1	0	1	1
6	0	27	2	1	0	4	3	0	0	0
18	1	29	2	1	0	4	3	0	1	0
10	0	30	2	2	0	3	2	0	2	1
13	1	28	2	2	0	3	3	1	2	1
24	1	28	2	1	0	3	1	1	2	0
24	1	38	2	2	1	3	3	1	3	1
9	0	31	2	1	0	4	3	1	1	0
9	0	25	2	1	0	3	1	0	1	0
9	0	33	2	1	0	4	1	0	1	0
9	0	29	2	1	0	2	3	1	1	0
8	0	24	2	1	0	1	3	0	1	0
12	1	41	2	1	0	2	1	1	1	0
12	1	25	2	1	0	2	3	0	0	0
11	0	24	2	1	0	2	3	1	1	0
7	0	35	2	1	0	4	3	0	1	0
7	0	28	2	1	0	3	3	0	1	0
7	0	38	2	1	0	1	3	1	1	0
11	0	37	2	2	0	3	1	0	1	1
22	1	35	2	1	1	4	3	1	1	0
10	0	27	2	1	0	3	2	0	1	0
18	1	27	2	2	0	4	1	0	3	1
7	0	24	2	0	0	4	2	0	1	0
19	1	46	2	2	0	3	3	1	1	1
18	1	35	2	1	0	4	3	0	3	0
6	0	56	2	1	0	3	3	0	1	0
6	0	26	2	1	0	2	1	0	1	0
7	0	21	2	2	0	1	3	0	1	1
18	1	48	2	2	0	3	3	0	2	1
18	1	32	2	2	0	2	3	0	2	1
18	1	45	2	1	0	4	1	0	3	0
18	1	60	2	2	0	2	3	0	1	1
18	1	24	2	1	0	2	3	0	3	0
18	1	32	2	1	0	2	1	1	3	0
17	1	33	2	1	1	3	3	0	2	0
17	1	30	2	1	0	4	3	1	3	0
17	1	27	2	0	1	4	3	0	1	0
6	0	57	2	1	1	3	3	0	1	0
18	1	30	2	2	0	3	3	0	3	1
6	0	37	2	1	0	2	2	0	1	0
10	0	60	2	1	0	4	3	0	1	0
8	0	24	2	1	0	4	1	0	1	0
12	1	50	2	0	0	4	3	0	1	0
20	1	46	2	0	0	3	2	0	1	0
22	1	25	2	2	0	2	3	1	1	1
19	1	30	2	1	0	4	3	0	3	0
24	1	29	2	1	0	3	3	0	2	0
18	1	58	2	1	0	4	3	1	1	0
8	0	55	2	2	0	2	2	0	1	1
24	1	27	2	2	0	4	3	1	3	1
20	1	48	2	2	0	1	3	1	1	1
8	0	29	2	1	0	4	1	0	1	0
18	1	35	2	1	0	4	3	0	3	0
8	0	33	2	1	0	2	3	0	1	0
6	0	35	2	1	0	3	3	0	1	0
18	1	53	2	1	0	3	3	0	1	0
18	1	30	2	1	0	4	1	0	1	0
17	1	33	2	1	0	4	3	1	1	0
17	1	54	2	1	0	1	1	1	3	0
18	1	35	2	1	0	3	2	0	2	0
7	0	43	2	1	0	2	2	0	1	0
24	1	65	2	0	0	3	3	0	3	0
10	0	31	2	2	0	1	3	0	1	1
18	1	72	2	1	0	4	3	1	1	0
8	0	48	2	2	0	2	1	0	1	1
20	1	31	2	1	0	2	3	0	1	0
9	0	27	2	2	0	4	1	0	1	1
8	0	28	2	2	0	1	3	0	1	1
18	1	28	2	2	0	4	3	0	1	1
18	1	30	2	2	0	4	3	0	2	1
18	1	31	2	1	0	4	2	1	1	0
9	0	27	2	0	0	2	3	0	1	0
8	0	28	2	2	0	3	3	0	1	1
9	0	34	2	1	0	4	3	0	1	0
6	0	24	2	2	0	4	3	0	1	1
9	0	43	2	2	0	2	2	0	1	1
10	0	33	2	2	0	3	3	0	1	1
10	0	28	2	2	0	3	3	0	1	1
12	1	25	2	2	0	2	1	0	1	1
11	0	56	2	1	0	2	3	0	1	0
12	1	27	2	2	0	3	1	0	1	1
16	1	26	2	2	0	1	2	0	1	1
19	1	27	2	2	0	3	2	0	2	1
20	1	37	2	2	0	4	1	0	3	1
24	1	39	2	2	0	3	3	0	3	1
6	0	38	2	1	0	3	3	0	0	0
10	0	33	2	1	0	2	3	0	1	0
11	0	60	2	1	0	3	2	0	1	0
11	0	50	2	1	0	3	3	0	1	0
8	0	31	2	1	0	2	1	0	1	0
18	1	33	2	1	1	3	3	0	1	0
18	1	31	2	1	0	2	3	0	2	0
17	1	28	2	1	0	3	3	0	3	0
17	1	25	2	2	0	4	3	0	1	1
23	1	52	2	1	0	2	3	0	1	0
24	1	61	2	2	1	4	3	1	2	1
6	0	31	2	2	0	2	1	0	0	1
17	1	55	2	2	0	4	3	0	2	1
7	0	23	2	1	0	2	1	0	1	0
7	0	35	2	1	0	1	3	0	1	0
7	0	26	2	1	0	2	3	0	1	0
7	0	29	2	1	0	3	3	1	1	0
7	0	32	2	1	0	3	2	0	1	0
9	0	29	2	1	0	2	2	0	1	0
9	0	31	2	1	0	4	3	1	1	0
9	0	31	2	1	0	3	3	0	1	0
9	0	32	2	2	0	1	3	0	1	1
9	0	37	2	1	0	4	2	0	1	0
12	1	30	2	1	0	4	3	0	1	0
13	1	36	2	1	0	2	3	0	1	0
12	1	26	2	1	0	3	3	1	1	0
13	1	28	2	1	0	1	2	0	2	0
12	1	30	2	0	0	4	3	0	1	0
19	1	31	2	1	0	1	3	1	2	0
19	1	28	2	1	1	2	1	0	2	0
6	0	36	2	0	0	3	1	0	1	0
6	0	31	2	0	0	1	3	0	1	0
7	0	24	2	2	1	1	3	0	1	1
6	0	26	2	1	1	2	3	0	1	0
19	1	53	2	1	0	4	1	0	3	0
18	1	21	2	2	1	2	1	0	1	1
19	1	48	2	1	0	4	2	1	1	0
22	1	60	2	2	0	2	3	0	3	1
6	0	32	2	2	0	4	3	0	1	1
6	0	23	2	2	0	3	3	0	1	1
8	0	23	2	2	0	3	1	0	1	1
7	0	30	2	2	1	1	3	0	1	1
6	0	27	2	2	0	2	2	0	0	1
18	1	60	2	1	0	2	3	0	2	0
18	1	30	2	1	0	3	3	0	2	0
17	1	33	2	1	0	3	1	0	3	0
19	1	40	2	2	0	2	3	0	2	1
19	1	61	2	1	0	4	3	0	3	0
19	1	52	2	1	0	3	3	1	3	0
6	0	25	2	0	0	1	1	0	1	0
6	0	34	2	1	0	2	3	0	1	0
6	0	32	2	0	0	4	3	0	1	0
6	0	28	2	1	0	4	3	0	1	0
6	0	31	2	0	0	2	3	0	0	0
8	0	34	2	1	0	4	1	0	1	0
8	0	27	2	0	0	3	1	0	1	0
12	1	35	2	0	0	4	3	1	1	0
13	1	34	2	0	0	4	2	1	1	0
19	1	32	2	1	0	3	1	1	1	0
18	1	23	2	1	0	2	3	1	1	0
20	1	35	2	0	0	2	1	1	1	0
18	1	55	2	0	1	2	1	1	1	0
18	1	23	2	1	0	4	1	1	1	0
19	1	24	2	1	0	4	3	1	2	0
6	0	29	2	1	1	2	3	0	1	0
7	0	33	2	2	0	4	3	0	1	1
8	0	38	2	1	0	4	3	0	1	0
6	0	30	2	2	1	2	1	0	1	1
8	0	28	2	1	0	3	1	0	1	0
8	0	30	2	1	0	2	1	0	1	0
11	0	27	2	2	0	2	3	0	1	1
12	1	27	2	1	1	1	2	0	1	0
18	1	26	2	1	0	2	3	1	2	0
18	1	32	2	1	0	2	3	1	1	0
24	1	36	2	1	0	2	3	0	2	0
23	1	25	2	2	0	3	2	0	1	1
24	1	33	2	1	0	3	3	1	1	0
24	1	36	2	2	0	3	3	1	2	1
7	0	28	2	1	0	1	3	0	0	0
6	0	31	2	1	0	4	1	0	0	0
7	0	34	2	2	1	4	1	0	1	1
7	0	27	2	2	0	2	3	0	1	1
9	0	26	2	1	0	3	3	0	1	0
8	0	31	2	1	0	4	3	0	1	0
12	1	27	2	1	0	2	3	0	2	0
11	0	29	2	1	0	2	3	0	3	0
20	1	50	2	0	0	2	3	0	1	0
6	0	25	2	1	0	2	3	0	0	0
8	0	24	2	2	0	2	1	1	1	1
9	0	26	2	1	0	3	1	0	1	0
17	1	35	2	1	0	4	1	1	1	0
19	1	51	2	1	0	4	2	0	1	0
12	1	30	2	2	0	3	1	0	1	1
12	1	35	2	1	1	1	1	0	1	0
6	0	50	2	2	0	3	1	0	1	1
8	0	36	2	1	0	2	3	0	1	0
12	1	36	2	1	0	3	1	0	2	0
16	1	39	2	1	0	2	3	1	2	0
7	0	23	2	2	0	2	3	0	1	1
6	0	28	2	2	0	3	3	0	1	1
7	0	27	2	2	0	4	3	0	1	1
18	1	26	2	1	0	3	1	0	1	0
18	1	25	2	2	0	4	1	0	3	1
18	1	56	2	2	1	2	1	0	1	1
8	0	30	2	2	0	4	3	1	1	1
8	0	22	2	2	0	4	3	0	1	1
24	1	32	2	1	0	3	1	0	3	0
18	1	54	2	1	0	4	1	1	2	0
17	1	32	2	1	0	4	3	0	1	0
6	0	20	2	1	0	3	2	0	1	0
6	0	26	2	2	0	3	1	0	1	1
6	0	36	2	1	0	2	1	0	1	0
6	0	22	2	1	0	2	1	0	0	0
6	0	28	2	1	0	2	1	0	0	0
12	1	32	2	1	0	3	3	0	2	0
12	1	27	2	1	0	2	3	0	1	0
12	1	28	2	1	1	3	2	0	1	0
6	0	32	2	1	0	2	3	0	1	0
7	0	29	2	1	0	1	3	0	1	0
10	0	27	2	1	0	3	3	0	3	0
13	1	40	2	1	1	2	3	1	1	0
17	1	56	2	1	0	1	3	0	3	0
15	1	27	2	1	0	2	1	0	2	0
21	1	35	2	1	0	1	3	0	2	0
19	1	54	2	1	0	1	3	0	3	0
20	1	30	2	2	0	2	3	0	2	1
15	1	42	2	2	0	4	3	1	1	1
12	1	30	2	2	0	2	3	0	1	1
12	1	37	2	1	0	2	2	0	1	0
16	1	30	2	1	0	3	1	0	1	0
10	0	24	2	1	0	3	1	1	1	0
11	0	25	2	1	1	2	3	0	1	0
9	0	28	2	2	0	2	1	0	1	1
7	0	27	2	1	0	4	3	0	1	0
7	0	33	2	2	0	3	3	0	1	1
6	0	30	2	1	0	1	3	0	1	0
8	0	54	2	1	0	4	3	0	1	0
6	0	32	2	2	0	4	1	0	1	1
8	0	26	2	0	0	4	3	0	1	0
8	0	36	2	1	0	2	3	0	1	0
12	1	51	2	2	0	4	3	1	1	1
12	1	38	2	2	0	3	3	1	1	1
13	1	30	2	2	0	3	2	0	1	1
7	0	32	2	1	0	2	1	0	1	0
6	0	37	2	1	0	3	1	0	1	0
6	0	34	2	2	0	2	3	0	0	1
6	0	31	2	1	0	4	2	0	0	0
7	0	33	2	1	0	4	3	1	1	0
7	0	27	2	1	0	2	1	0	1	0
7	0	52	2	1	0	1	3	0	1	0
7	0	36	2	1	0	2	1	0	1	0
20	1	62	2	1	0	2	2	0	3	0
19	1	59	2	2	0	2	3	0	1	1
6	0	52	2	2	0	4	3	0	1	1
6	0	28	2	2	0	3	1	0	1	1
6	0	29	2	2	1	2	3	0	0	1
6	0	55	2	2	1	1	3	0	0	1
6	0	66	2	1	1	3	1	0	1	0
7	0	30	2	1	0	4	1	0	1	0
8	0	30	2	1	0	4	2	0	1	0
18	1	26	2	2	0	4	3	0	1	1
19	1	60	2	1	0	2	1	1	3	0
22	1	35	2	1	0	2	2	1	3	0
23	1	29	2	1	0	4	2	1	3	0
18	1	53	2	1	0	2	3	0	1	0
18	1	33	2	0	0	3	3	0	1	0
17	1	53	2	2	0	2	1	0	1	1
7	0	28	2	1	0	4	1	1	1	0
11	0	30	2	1	0	4	1	0	1	0
11	0	30	2	1	0	4	3	0	1	0
17	1	57	2	1	0	3	3	1	2	0
17	1	52	2	1	0	3	2	1	1	0
17	1	34	2	1	0	4	1	1	1	0
12	1	35	2	1	0	1	1	0	1	0
18	1	31	2	1	0	1	3	1	1	0
18	1	52	2	1	0	1	1	1	1	0
19	1	33	2	1	0	1	3	1	1	0
19	1	31	2	1	0	4	3	1	2	0
23	1	34	2	1	0	4	1	1	1	0
18	1	30	2	1	0	2	3	1	3	0
18	1	28	2	2	0	3	3	1	2	1
18	1	27	2	2	0	1	2	1	2	1
18	1	28	2	1	0	2	2	1	3	0
18	1	29	2	2	0	3	1	0	3	1
19	1	28	2	1	0	2	3	0	1	0
16	1	27	2	1	0	3	2	1	2	0
7	0	30	2	2	1	3	1	0	1	1
6	0	25	2	2	0	3	1	0	1	1
19	1	23	2	2	0	4	1	1	2	1
19	1	23	2	2	0	1	2	1	2	1
18	1	29	2	1	0	4	3	1	1	0
6	0	28	2	2	0	4	1	0	1	1
18	1	37	2	2	0	1	3	1	3	1
8	0	27	2	0	0	2	3	0	1	0
8	0	35	2	1	1	3	1	0	1	0
10	0	28	2	1	0	1	1	0	1	0
8	0	27	2	2	1	3	3	0	1	1
9	0	22	2	1	0	1	3	0	1	0
9	0	28	2	2	0	3	1	0	1	1
19	1	30	2	2	0	4	3	0	3	1
19	1	26	2	2	0	4	3	0	3	1
9	0	30	2	2	0	3	3	1	1	1
9	0	28	2	2	0	4	3	0	1	1
18	1	45	2	1	1	4	3	1	3	0
19	1	54	2	2	0	3	3	1	3	1
6	0	37	2	2	0	2	3	0	1	1
7	0	26	2	2	0	2	3	0	1	1
6	0	28	2	0	0	3	3	0	0	0
6	0	29	2	1	0	2	1	0	0	0
19	1	27	2	1	1	3	3	0	3	0
7	0	47	2	1	0	3	1	0	0	0
9	0	22	2	1	0	3	1	0	0	0
6	0	26	2	2	0	1	1	0	1	1
17	1	33	2	1	0	2	2	1	3	0
20	1	33	2	1	0	2	1	1	3	0
8	0	31	2	1	0	4	3	0	1	0
18	1	29	2	1	0	2	3	0	2	0
16	1	31	2	2	0	4	3	0	1	1
9	0	26	2	0	0	2	3	0	1	0
10	0	30	2	2	0	3	1	0	1	1
10	0	30	2	2	0	2	1	0	1	1
6	0	33	2	1	0	4	1	0	1	0
7	0	32	2	1	0	4	3	0	1	0
6	0	41	2	2	0	4	1	0	0	1
7	0	65	2	0	0	1	3	0	0	0
6	0	20	2	2	1	2	1	0	1	1
9	0	29	2	1	0	4	2	1	1	0
18	1	30	2	1	0	2	3	0	2	0
13	1	28	2	1	0	4	1	0	1	0
12	1	32	2	1	0	4	2	0	1	0
11	0	34	2	1	0	2	3	0	1	0
10	0	29	2	1	0	4	1	0	1	0
10	0	54	2	1	0	4	3	0	1	0
8	0	22	2	2	0	4	2	0	1	1
8	0	43	2	1	0	2	1	0	1	0
6	0	51	2	1	0	4	2	0	1	0
9	0	28	2	1	0	2	1	1	1	0
19	1	24	2	2	0	4	1	0	1	1
20	1	28	2	2	0	4	1	1	3	1
19	1	29	2	1	0	3	1	0	3	0
20	1	60	2	2	0	1	3	1	1	1
7	0	34	2	2	0	1	3	0	0	1
6	0	18	2	2	0	2	1	0	0	1
24	1	37	2	1	0	1	3	1	3	0
8	0	32	2	2	0	3	3	0	1	1
24	1	42	2	1	1	2	2	1	2	0
6	0	23	2	2	0	2	3	0	1	1
21	1	34	2	2	0	2	3	0	3	1
20	1	35	2	2	0	2	1	0	2	1
20	1	46	2	2	0	2	1	0	2	1
18	1	54	2	2	0	3	1	0	3	1
22	1	28	2	2	0	4	3	0	3	1
20	1	48	2	2	0	2	1	0	2	1
14	1	28	2	2	0	3	1	0	1	1
11	0	32	2	1	0	2	3	0	1	0
12	1	29	2	2	0	2	3	0	1	1
15	1	36	2	2	1	4	3	0	1	1
9	0	37	2	1	0	3	3	0	1	0
9	0	31	2	2	0	3	2	0	1	1
8	0	55	2	1	0	4	1	0	1	0
6	0	38	2	1	0	3	3	0	1	0
8	0	24	2	2	0	4	3	0	1	1
6	0	51	2	1	0	3	1	0	0	0
8	0	27	2	2	0	4	3	0	1	1
8	0	26	2	1	1	2	1	0	1	0
7	0	31	2	2	1	4	3	0	1	1
18	1	26	2	2	0	4	1	0	3	1
6	0	24	2	0	0	1	3	0	0	0
6	0	27	2	1	0	2	1	0	1	0
20	1	27	2	2	0	1	1	0	1	1
6	0	27	2	1	0	2	3	0	0	0
6	0	30	2	1	0	2	2	0	1	0
11	0	25	2	2	0	1	1	1	1	1
18	1	39	2	2	0	4	3	1	1	1
8	0	27	2	2	0	4	1	0	1	1
18	1	28	2	1	0	3	3	0	1	0
17	1	32	2	1	0	1	3	0	1	0
10	0	34	2	1	0	1	3	1	1	0
8	0	29	2	2	0	4	3	0	1	1
17	1	31	2	1	1	3	3	1	1	0
12	1	24	2	2	0	3	1	0	1	1
11	0	29	2	2	0	3	2	0	1	1
10	0	34	2	2	0	2	1	0	1	1
9	0	32	2	2	1	3	3	0	1	1
9	0	28	2	1	0	4	1	0	1	0
18	1	29	2	2	0	2	3	0	2	1
18	1	65	2	1	0	2	1	0	2	0
12	1	34	2	2	0	2	3	0	1	1
6	0	29	2	1	0	2	3	0	1	0
22	1	32	2	1	0	2	1	0	1	0
6	0	30	2	1	0	4	3	0	0	0
9	0	38	2	2	0	4	3	0	1	1
9	0	27	2	1	0	3	3	1	1	0
12	1	46	2	2	0	4	1	0	1	1
13	1	29	2	1	0	2	2	0	1	0
18	1	32	2	1	0	4	3	1	2	0
18	1	27	2	1	0	2	2	0	1	0
6	0	20	2	2	0	2	3	0	1	1
6	0	34	2	2	0	3	3	0	0	1
6	0	28	2	1	0	2	3	0	0	0
8	0	31	2	1	0	3	2	0	0	0
9	0	41	2	1	0	2	3	0	1	0
8	0	26	2	0	0	4	3	0	1	0
13	1	29	2	2	0	3	1	0	1	1
14	1	47	2	1	0	2	3	1	1	0
19	1	23	2	2	0	2	3	0	3	1
18	1	27	2	2	0	2	1	0	3	1
18	1	29	2	1	0	4	1	0	1	0
24	1	27	2	2	0	2	1	0	3	1
8	0	26	2	2	0	3	3	0	1	1
8	0	35	2	1	0	2	1	0	1	0
8	0	34	2	1	0	3	3	0	1	0
12	1	54	2	1	0	3	3	1	1	0
12	1	52	2	1	0	2	1	1	1	0
12	1	54	2	1	0	4	2	1	1	0
12	1	55	2	1	1	4	3	1	1	0
7	0	51	2	1	0	1	3	1	2	0
19	1	52	2	0	0	4	1	0	1	0
6	0	33	2	1	0	2	3	0	1	0
7	0	34	2	1	0	4	1	0	1	0
9	0	26	2	1	0	1	3	0	1	0
19	1	64	2	0	0	2	3	0	3	0
21	1	26	2	1	0	2	3	1	2	0
24	1	32	2	1	1	4	1	1	3	0
13	1	31	2	2	1	1	1	0	3	1
13	1	30	2	2	0	1	3	0	1	1
14	1	25	2	1	0	2	3	0	1	0
15	1	24	2	2	1	2	3	1	3	1
12	1	48	2	2	0	4	1	0	3	1
16	1	33	2	1	1	2	3	0	1	0
19	1	23	2	2	0	4	3	0	3	1
20	1	26	2	2	0	4	2	0	3	1
19	1	65	2	2	0	4	1	0	1	1
18	1	27	2	2	0	3	3	0	1	1
18	1	30	2	2	0	4	1	0	3	1
7	0	35	2	2	0	4	3	0	1	1
6	0	22	2	1	0	2	1	0	1	0
7	0	30	2	0	0	3	3	0	1	0
8	0	25	2	1	0	3	3	0	1	0
7	0	58	2	2	0	2	3	0	1	1
8	0	60	2	2	0	2	3	0	1	1
10	0	54	2	1	0	4	3	0	3	0
8	0	24	2	1	0	4	1	0	1	0
10	0	34	2	0	0	3	3	0	1	0
8	0	28	2	1	0	4	3	0	1	0
15	1	25	2	2	1	2	3	0	1	1
13	1	21	2	2	1	2	1	0	3	1
13	1	30	2	2	0	3	3	0	1	1
14	1	35	2	2	0	3	1	0	3	1
11	0	26	2	1	0	2	3	0	1	0
18	1	52	2	2	0	4	3	0	2	1
19	1	27	2	1	0	1	3	0	1	0
18	1	35	2	1	0	4	3	0	2	0
24	1	36	2	2	0	2	1	0	3	1
24	1	28	2	2	0	4	1	0	2	1
24	1	33	2	1	1	4	3	0	1	0
7	0	38	2	2	0	3	3	0	1	1
7	0	26	2	1	0	1	1	0	1	0
9	0	20	2	1	0	2	1	0	1	0
8	0	26	2	2	0	2	1	0	1	1
10	0	35	2	1	0	3	3	0	1	0
8	0	24	2	2	0	2	1	0	1	1
18	1	28	2	1	0	4	1	0	1	0
12	1	29	2	1	0	2	3	0	1	0
14	1	53	2	2	0	3	1	0	1	1
18	1	23	2	1	0	2	3	0	1	0
18	1	27	2	2	0	3	1	1	1	1
24	1	25	2	1	1	2	1	0	3	0
6	0	50	2	1	1	2	2	0	1	0
7	0	26	2	1	0	2	3	0	1	0
8	0	22	2	2	0	1	1	0	1	1
7	0	30	2	1	0	4	3	0	1	0
11	0	27	2	1	0	2	1	0	1	0
11	0	55	2	2	0	2	1	0	1	1
18	1	26	2	2	0	3	3	1	3	1
18	1	32	2	1	0	3	3	1	3	0
12	1	29	2	1	0	1	1	0	1	0
6	0	24	2	0	0	2	2	0	1	0
12	1	36	2	1	1	3	3	0	1	0
7	0	39	2	1	0	3	3	0	1	0
9	0	21	2	1	1	3	3	0	1	0
7	0	30	2	1	0	1	3	0	1	0
19	1	36	2	1	0	3	3	0	1	0
19	1	25	2	1	0	1	1	1	1	0
9	0	33	2	2	0	1	3	0	1	1
21	1	28	2	2	0	2	3	0	3	1
9	0	25	2	1	0	4	3	0	1	0
8	0	37	2	1	0	4	3	0	0	0
24	1	61	2	1	0	3	3	1	1	0
14	1	38	2	1	0	3	1	1	1	0
13	1	30	2	2	1	2	1	0	1	1
19	1	30	2	2	0	2	1	0	1	1
18	1	28	2	1	0	3	3	0	2	0
12	1	28	2	1	0	4	1	0	2	0
12	1	27	2	1	0	1	3	0	3	0
22	1	24	2	1	0	2	3	1	1	0
17	1	33	2	1	0	4	3	1	3	0
24	1	27	2	1	0	2	3	1	3	0
13	1	30	2	1	0	2	3	1	1	0
19	1	60	2	1	0	2	3	1	2	0
9	0	31	2	1	0	3	1	0	1	0
13	1	33	2	1	0	2	2	0	1	0
9	0	34	2	1	0	2	1	0	1	0
12	1	30	2	2	0	3	3	0	1	1
6	0	28	2	1	0	2	3	0	1	0
17	1	30	2	1	0	4	3	0	2	0
18	1	36	2	1	0	1	3	0	2	0
9	0	30	2	2	1	4	1	0	1	1
12	1	26	2	1	0	2	3	0	2	0
15	1	31	2	1	0	2	3	0	2	0
6	0	27	2	2	0	2	3	0	1	1
6	0	32	2	2	0	4	1	0	1	1
6	0	35	2	2	0	3	3	0	1	1
10	0	28	2	2	0	3	3	0	1	1
9	0	34	2	2	1	4	2	0	1	1
8	0	35	2	2	1	2	3	0	1	1
12	1	35	2	1	1	3	1	1	1	0
13	1	55	2	2	0	4	3	0	1	1
14	1	30	2	2	0	2	3	1	1	1
6	0	34	2	1	0	2	3	0	0	0
20	1	30	2	1	0	3	3	0	3	0
16	1	59	2	1	0	2	3	0	1	0
19	1	32	2	0	0	2	3	0	3	0
11	0	30	2	2	0	3	1	0	0	1
6	0	29	2	1	0	3	3	0	1	0
6	0	32	2	1	0	4	3	0	1	0
24	1	38	2	1	0	4	3	0	2	0
19	1	28	2	1	0	4	1	1	3	0
6	0	28	2	1	0	2	3	0	1	0
14	1	28	2	0	0	2	1	0	1	0
12	1	30	2	2	0	2	3	0	1	1
9	0	40	2	1	0	1	1	0	1	0
8	0	31	2	2	0	2	3	0	1	1
12	1	30	2	1	0	4	3	0	1	0
7	0	25	2	1	0	3	1	0	1	0
18	1	37	2	1	0	2	3	1	1	0
10	0	27	2	2	0	4	3	0	1	1
19	1	36	2	1	0	2	1	0	2	0
8	0	32	2	1	0	3	3	0	1	0
17	1	28	2	1	0	2	3	0	1	0
11	0	25	2	1	0	3	1	0	1	0
9	0	27	2	2	0	2	1	0	1	1
16	1	29	2	1	0	4	3	1	1	0
19	1	48	2	1	0	2	3	0	1	0
8	0	18	2	1	0	4	1	0	1	0
12	1	27	2	1	0	2	1	0	1	0
24	1	27	2	1	0	2	3	1	3	0
7	0	28	2	2	0	4	1	0	1	1
6	0	30	2	2	0	1	3	0	0	1
6	0	27	2	2	0	2	2	0	0	1
10	0	30	2	1	0	4	1	0	1	0
8	0	32	2	2	1	3	1	0	1	1
8	0	26	2	1	0	2	1	1	1	0
11	0	24	2	1	0	1	1	0	1	0
13	1	29	2	2	0	3	3	0	1	1
14	1	39	2	1	0	1	3	1	1	0
20	1	34	2	2	0	4	2	0	2	1
22	1	39	2	2	0	3	2	0	1	1
24	1	31	2	2	0	2	1	0	1	1
6	0	22	2	1	0	4	2	0	0	0
8	0	30	2	2	0	2	1	0	1	1
24	1	55	2	2	0	1	3	0	3	1
22	1	29	2	1	0	3	1	0	3	0
24	1	52	2	1	0	3	3	1	1	0
23	1	39	2	1	0	3	3	0	3	0
19	1	62	2	2	0	2	3	0	2	1
13	1	37	2	0	0	1	3	0	1	0
9	0	33	2	2	0	2	3	1	1	1
20	1	24	2	2	0	3	2	1	3	1
10	0	23	2	1	0	2	3	0	1	0
8	0	52	2	2	1	3	1	0	1	1
11	0	35	2	1	0	2	1	1	2	0
14	1	29	2	1	0	3	3	0	2	0
23	1	53	2	1	0	4	2	1	1	0
14	1	58	2	2	0	4	1	0	1	1
16	1	37	2	1	1	2	1	0	1	0
14	1	30	2	1	0	3	3	1	1	0
12	1	29	2	1	0	4	1	0	1	0
23	1	29	2	1	1	3	3	1	3	0
8	0	32	2	1	0	3	3	0	1	0
6	0	24	2	1	0	2	3	0	1	0
7	0	24	2	2	0	4	1	0	1	1
17	1	31	2	1	0	3	3	1	1	0
24	1	30	2	0	0	3	1	1	3	0
8	0	28	2	1	0	3	3	0	1	0
8	0	30	2	1	0	2	3	0	1	0
9	0	32	2	1	0	4	1	0	1	0
12	1	57	2	2	1	1	1	0	1	1
6	0	32	2	1	0	2	3	0	1	0
9	0	28	2	1	0	1	3	0	1	0
6	0	34	2	1	0	3	1	0	3	0
8	0	31	2	2	0	1	3	0	1	1
6	0	30	2	1	0	2	2	0	0	0
23	1	28	2	2	0	2	3	0	3	1
13	1	31	2	1	0	2	2	1	1	0
9	0	27	2	2	0	1	3	0	1	1
11	0	27	2	2	0	2	3	0	1	1
17	1	37	2	2	0	4	3	1	1	1
17	1	37	2	2	0	2	3	1	1	1
11	0	24	2	2	0	2	1	0	1	1
17	1	54	2	2	0	3	3	0	2	1
7	0	34	2	2	0	4	3	0	1	1
11	0	58	2	0	0	4	1	0	1	0
12	1	27	2	1	0	3	1	1	1	0
21	1	34	2	1	0	4	3	0	3	0
7	0	28	2	1	0	3	1	0	1	0
8	0	52	2	0	0	2	3	0	1	0
