# Supplementary material for: Complementary feeding and caregiver sleep: findings from a representative survey in Chongqing, China
Source: Front Nutr. 2025 Jul 23;12:1586206. doi: 10.3389/fnut.2025.1586206 (PMC12325014; doi:10.3389/fnut.2025.1586206)
Supplement: Supplementary file 1 [file Data_Sheet_1.zip › Supplementary Material 1(Raw data and Fig.png)/Raw data for table1-3.xls]

## Sheet: Sheet1
id孩子代码不允许更改	investigat	investiga1	investiga2	investiga3	investiga4	sex	a3	now	ageinmonth	weeks	days	birth_g	birth_cm	Methods_of_conception	height	weight	new_a19	new_a20	location	Feeding_patterns	b2	Feedingtime	b4	b5	b6	二选一	b7	B7吃不吃	b8	B8吃不吃	b9	b9吃不吃	b10	b10吃不此	b11	b11吃不吃	b12	b12吃不吃	BW	类中有4类以上	包含肉蛋奶谷薯蔬菜水果	standardfeeding	b13	b14	b15	b16	b17	b181	b182
126	1	1	3	2		女	2023-03-08	2024-03-15	12	37	2	2820	48	自然受孕	71.2	8	43.7	999	重庆市璧山区大路街道红石社区居委会附近	5	0	6-9	0	2	1	1	2	1	1	1	2	1	0		1	1	2	1	1	6	5	达标	0	1	1	1	999	0	1
424	1	1	1	1	沙区	女	2023-06-04	2024-03-15	9	39	2	3010	51	自然受孕	76	10.9	44.2	999	重庆市市辖区沙坪坝区渝碚路街道白鹤岭居委会	6	0	6-9	2	1	1	1	1	1	1	1	0		1	1	1	1	1	1	1	6	4	不达标	0	1	0	1	999	0	1
188	1	1	3	2		女	2023-07-21	2024-03-15	7	40	0	3210	50	自然受孕	69	8.3	43	999	重庆市璧山区璧城街道天正中央2栋16-1	5	0	4-6	2	0	0	0	0		0		4	1	0		0		1	1	1	2	2	不达标	0	0	0	1		1	1
1305	1	1	14	2		女	2022-07-08	2024-03-15	20	40	0	3010	50	自然受孕	81.5	10.9	46.5	131		5	5	4-6	1	1	0	1	1	1	1	1	0		0		1	1	1	1	1	5	4	不达标	1	1	1	1		1	0
1137	1	1	3	2		女	2022-06-27	2024-03-15	20	40	0	3810	51	自然受孕	86.1	11.6	47.5	125		5	12	6-9	2	2	1	1	2	1	1	1	1	1	1	1	2	1	2	1	1	7	5	达标	1	1	1	1		0	1
3067	1	1	3	2		女	2023-09-07	2024-03-15	6	40	6	3250	50	自然受孕	68	8.2	42	107		1	4	nofeeding				0													0	0	0	不达标						1	0
1112	1	1	3	2		男	2023-09-02	2024-03-15	6	40	0	3510	50	自然受孕	71.6	8.3	42	115		1	5	6-9	0	1	0	1	0		0		0		0		0		0		0	1	1	不达标	0	0	0	0		1	0
1132	1	1	3	2		男	2023-03-13	2024-03-15	12	38	5	3670	50	自然受孕	73.9	11	44	999	重庆市璧山区青杠七彩锦绣2栋	5	2	6-9	2	1	0	1	1	1	1	1	0		0		1	1	1	1	1	5	4	不达标	0	1	1	1	999	1	0
1182	1	1	3	3		男	2023-03-16	2024-03-15	11	38	4	3120	50	自然受孕	78	11.7	46	999	重庆市璧山区八塘镇五龙村缙云支路98号	5	0	6-9	2	2	1	1	1	1	0		0		0		3	1	0		1	3	3	不达标	0	1	1	1		0	1
414	1	1	1	1	沙区	女	2022-05-15	2024-03-15	22	38	4	2900	47	自然受孕	79.9	8.9	45.5	999	重庆市沙坪坝区渝碚路街道白鹤岭天越雅园2-2-10-7	5	6	4-6	2	2	1	1	1	1	0		0		0		1	1	3	1	1	4	3	不达标	0	1	1	1	999	0	1
211	1	1	3	2		女	2023-03-14	2024-03-15	12	39	0	3510	50	自然受孕	75.2	9.8	45.1	999	重庆市璧山区璧城街道晶荷花园4栋3单元1-2	5	6	6-9	1	0	0	0	0		1	1	1	1	0		0		2	1	1	3	3	不达标	1	0	0	1	999	0	0
3805	1	1	13	1		女	2022-07-24	2024-03-15	19	38	0	3100	49	自然受孕	78	11	47	999		5	8	4-6	2	2	1	1	1	1	3	1	0		1	1	2	1	2	1	1	6	4	不达标	2	1	1	1	999	0	1
247	1	1	14	3		男	2022-06-17	2024-03-15	20	38	5	2900	50	自然受孕	78	10.5	47	116		5	0	6-9	2	0	0	0	2	1	0		0		0		2	1	2	1	1	3	2	不达标	0	1	1	1		1	1
1424	1	1	7	3		女	2023-01-21	2024-03-15	13	39	4	2500	49	自然受孕	74	8	45	122	南川区鸣玉镇中心居委会2组	3	4	6-9	1	0	0	0	2	1	1	1	0		0		0		3	1	1	3	3	不达标	1	1	1	1	999	1	1
2670	1	1	15	1		男	2023-09-09	2024-03-15	6	39	4	3400	50	自然受孕	66	8.4	4.5	113		1	6	nofeeding				0													0	0	0	不达标						1	1
1189	1	1	3	3		女	2022-04-14	2024-03-15	23	40	0	2860	50	自然受孕	82	20	47	999	重庆市璧山区八塘镇填河街68号附1号3-2	5	8	6-9		3	0	1	2	1	0		2	1	0		1	1	0		1	4	4	不达标	2	1	1	1		0	1
3455	1	1	12	2		女	2022-07-16	2024-03-15	19	38	3	3360	50	自然受孕	83	12	47	124		5	0	4-6	2	2	1	1	1	1	1	1	2	1	1	1	1	1	2	1	1	7	5	不达标	0	1	0	1		0	1
1524	1	1	6	3		男	2023-02-13	2024-03-15	13	36	3	2750	46	自然受孕	73	10.1	999	999	乡镇	5	1	6-9	2	2	1	1	1	1	0		1	1	1	1	1	1	1	1	1	6	4	不达标	1	1	1	1	999	0	1
1128	1	1	3	2		女	2023-01-17	2024-03-15	13	38	2	3300	50	自然受孕	73.5	10.5	45.1	999	重庆市璧山区青杠青山社区15栋	5	4	6-9	2	2	1	1	2	1	1	1	0		1	1	1	1	1	1	1	6	4	不达标	1	1	1	1	999	1	0
451	1	1	1	2	渝碚	男	2023-06-07	2024-03-15	9	40	0	3700	51	自然受孕	79	13.3	46.5	999	重庆市沙坪坝区渝碚路街道白鹤岭华宇星领地1-16-5	3	6	4-6	1	2	0	1	1	1	0		0		0		0		0		0	2	2	不达标	0	0	0	1	999	0	1
1117	1	1	3	2		女	2023-08-25	2024-03-15	6	39	4	2670	47	自然受孕	67.1	7.8	42	116		4	2	nofeeding				0													0	0	0	不达标						1	0
279	1	1	2	2		男	2023-02-06	2024-03-15	13	39	5	3030	49	自然受孕	75	10.8	45.2	0	0	5	6	6-9	0	1	1	1	2	1	1	1	2	1	1	1	2	1	2	1	1	7	5	达标	2	1	1	1		0	1
944	1	1	13	2		女	2022-02-21	2024-03-15	24	39	1	3100	50	自然受孕	82	10.2	46.5	999	重庆市奉节县鱼复街道迎宾社区滨江国际	5	6	6-9	2	3	0	1	2	1	0		3	1	0		1	1	1	1	1	5	4	不达标	1	1	1	1	999	0	1
860	1	1	9	3		男	2023-08-21	2024-03-15	6	37	4	3200	50	自然受孕	70	7.5	40.5	125		1	5	4-6	1	0	4	1	0		0		0		0		3	1	4	1	1	3	2	不达标	0	1	0	1	999	0	1
3392	1	1	15	2		男	2023-07-05	2024-03-15	8	41	0	3050	52	自然受孕	68	7	43	999		5	4	4-6	1	1	1	1	1	1			0		0		1	1	1	1	1	4	3	不达标	0	1	0	1	60	0	1
1787	2	1	9	2		女	2023-02-08	2024-03-15	13	38	2	3100	50	自然受孕	92	7.3	44.3	999	重庆市云阳县人和街道立新社区46号	5	7	6-9	2	1	1	1	1	1	1	1	2	1	1	1	1	1	1	1	1	7	5	达标	1	1	1	1	999	0	1
4098	1	1	10	3		女	2023-03-20	2024-03-15	11	39	0	2900	40	自然受孕	73	9.8	45	999		5	0	6-9	2	2	0	1	2	1	0		0		0		0		2	1	1	3	3	不达标	1	1	1	1	999	0	1
2502	1	1	8	1		女	2023-08-15	2024-03-15	7	39	5	3500	50	自然受孕	63	8.5	43	999	屏锦镇	6	6	nofeeding				0													0	0	0	不达标						0	1
1910	1	1	5	1		女	2023-06-18	2024-03-15	8	38	1	3060	50	自然受孕	70	8.2	44.5	113		3	2	6-9	1	3	0	1	1	1	2	1	0		0		3	1	3	1	1	5	4	不达标	2	1	0	1		0	1
2526	2	2	8	3		男	2023-06-26	2024-03-15	8	39	1	3270	50	自然受孕	72	9.7	44.8	124		3	6	4-6	1	1	0	1	0		1	1	0		0		0		0		0	2	2	不达标	0	0	0	1	999	0	1
2422	1	1	7	2		男	2023-06-06	2024-03-15	9	40	4	3080	50	自然受孕	72	10.5	46	126	重庆市南川区南城街道办事处石林村3组	6	6	6-9	1	1	0	1	1	1	0		0		0		1	1	0		1	3	3	不达标	0	0	0	1		0	1
4027	1	1	10	1		女	2022-03-07	2024-03-15	24	39	0	3000	49	自然受孕	88.6	11.6	45.5	999		5	6	6-9	2	3	1	1	3	1	1	1	2	1	1	1	0		3	1	1	6	5	达标	2	1	1	1	999	0	1
2347	1	1	14	3		女	2023-07-21	2024-03-15	7	38	2	3300	50	自然受孕	65	8	42	999	重庆市长寿区葛兰镇沙河村12组128号	4	6	6-9	2	1	0	1	0		0		0		0		0		0		0	1	1	不达标	0	0	0	1		0	1
1133	1	1	3	2		男	2023-01-18	2024-03-15	13	38	5	3380	50	自然受孕	75.1	10	46	999	重庆市璧山区青杠双路中心路105号	5	3	6-9	2	2	1	1	1	1	1	1	0		0		1	1	1	1	1	5	4	不达标	1	1	1	1	999	0	1
1784	1	1	9	2		男	2023-01-03	2024-03-15	14	40	5	3260	50	自然受孕	75.8	11.2	46.1	132	重庆市云阳县人和街道立新社区8社15号	3	13	6-9	1	1	1	1	1	1	0		0		0		1	1	1	1	1	4	3	不达标	1	1	1	1	999	0	1
875	1	1	5	2		男	2023-09-04	2024-03-15	6	39	5	3800	52	自然受孕	68.5	8.2	42.6	110		6	5	6-9	1	1	0	1	0		0		0		0		0		0		0	1	1	不达标	0	0	0	1	999	0	1
1410	1	1	7	3		女	2023-06-06	2024-03-15	9	39	2	4030	52	自然受孕	69.2	8	43.8	127	重庆市南川区南平镇云雾村4组16号	6	7	6-9	1	3	0	1	2	1	1	1	0		1	1	0		0		0	4	3	不达标	0	0	0	1	999	0	1
1111	1	1	3	2		女	2023-09-01	2024-03-15	6	37	0	2350	45	自然受孕	57.7	6.3	39	115	重庆市璧山区青杠大字街356号	1	5	nofeeding	1			0													0	0	0	不达标						1	0
1129	1	1	3	2		男	2023-02-06	2024-03-15	13	39	1	3050	49	自然受孕	73.7	9.4	45.5	130		5	4	6-9	2	1	0	1	1	1	1	1	1	1	0		1	1	0		1	5	5	达标	1	1	1	1	999	1	0
2130	1	1	4	2		男	2023-06-13	2024-03-15	9	38	5	3300	50	自然受孕	66.5	7.5	41.5	999	重庆市荣昌区昌元街道国税局家属院1-4-3	3	6	6-9	1	1	1	1	0		0		0		0		1	1	0		1	2	2	不达标	0	0	0	0		0	1
1123	1	1	3	2		男	2023-06-11	2024-03-15	9	36	6	2800	49	自然受孕	69.1	9.2	44	999	重庆市璧山区璧泉街道新胜社区	2	4	6-9	2	1	0	1	1	1	1	1	0		0		0		0		0	3	3	不达标	0	0	0	1		1	0
448	1	1	1	2	渝碚	男	2023-06-06	2024-03-15	9	38	5	3700	52	自然受孕	73	9.4	45.4	999	重庆市沙坪坝区天星桥街道泉景融汇温泉城B区6-18-5	5	0	6-9	2	2	0	1	0		0		0		0		2	1	0		1	2	2	不达标	0	1	0	1	999	0	1
3552	1	1	5	3		男	2023-07-18	2024-03-15	7	40	5	3400	50	自然受孕	65	8.9	43	128		3	6	6-9	1	0	1	1	0		0		0		0		0		0		0	1	1	不达标	1	1	0	1	999	0	1
4997	1	1	5	1		女	2023-06-22	2024-03-15	8	40	6	3550	50	自然受孕	69.6	8.9	44	999		5	0	6-9	2	0	0	0	0		0		4	1	0		0		0		0	1	1	不达标	0	0	0	1		0	1
1130	1	1	6	2		男	2023-02-11	2024-03-15	13	40	2	3810	51	自然受孕	75.8	11	43.5	999	城区	5	2	6-9	2	1	0	1	1	1	1	1	0		0		1	1	1	1	1	5	4	不达标	1	1	1	1	999	1	0
1387	1	1	7	3		男	2023-05-25	2024-03-15	9	39	1	2770	48	自然受孕	70.1	9.8	47.4	122	重庆市市辖区南川区大有镇大堡村5社	5	6	6-9	2	2	0	1	2	1	0		0		0		0		2	1	1	3	3	不达标	2	1	1	1	999	1	0
2201	1	1	3	1		男	2022-08-31	2024-03-15	18	39	1	3030	49	自然受孕	79.5	9.8	46.8	100		5	0	6-9	2	2	0	1	2	1	1	1	0		0		0		0		0	3	3	不达标	0	1	1	1		0	0
1778	1	1	9	2		男	2023-07-27	2024-03-15	7	39	3	3920	50	自然受孕	73.2	10.2	45.2	999	重庆市云阳县人和街道立新社区立新路158号	6	7	6-9	1	1	0	1	0		1	1	0		0		1	1	1	1	1	4	3	不达标	0	1	1	1	999	0	1
1779	1	1	9	2		女	2023-08-18	2024-03-15	6	38	0	3210	50	自然受孕	64.2	14.5	43	999	重庆市云阳县人和街道莲花社区96号	5	6	6-9	2	1	1	1	1	1	1	1	0		0		0		1	1	1	4	4	不达标	1	1	0	1	999	0	1
205	1	1	3	2		女	2023-03-12	2024-03-15	12	40	4	2800	48	自然受孕	73.2	8.8	47	999	重庆市璧山区璧城街道北城丽景2幢30-4	5	6	6-9	0	2	0	1	1	1	1	1	3	1	0		1	1	1	1	1	6	5	达标	1	1	1	1	35	0	1
1131	1	1	3	2		女	2023-02-03	2024-03-15	13	38	0	3580	50	自然受孕	78.3	10.7	45.2	999	重庆市璧山区青杠大字桓大6栋	5	6	6-9	2	2	1	1	1	1	1	1	0		0		1	1	1	1	1	5	4	不达标	1	1	1	1	999	1	0
6	1	1	4	3		男	2023-08-03	2024-03-15	7	38	1	3500	50	自然受孕	71	10	44.5	122		3	6	6-9	1	3	1	1	0		1	1	0		0		1	1	2	1	1	4	3	不达标	1	0	1	1	60	0	1
2831	1	1	9	1		男	2023-06-08	2024-03-15	9	38	2	3100	50	自然受孕	70.5	8.8	45.5	123		5	6	6-9	0	0	0	0	0		0		4	1	0		0		0		0	1	1	不达标	0	0	0	1	999	0	1
1392	1	1	7	3		男	2022-06-09	2024-03-15	21	40	3	3050	48	自然受孕	86	11.7	47.6	125	重庆市市辖区南川区大有镇水源村1社5号	5	6	4-6	2	4	4	1	0		0		3	1	1	1	0		3	1	1	4	3	不达标	3	1	1	1	999	1	0
2244	1	1	14	1		女	2023-07-29	2024-03-15	7	40	5	3390	50	自然受孕	69.5	7.9	43.4	999	重庆市长寿区警官苑13栋8-3	3	6	6-9	1	1	1	1	1	1	1	1	0		0		0		1	1	1	4	4	不达标	0	1	0	1		0	1
949	1	1	13	2		男	2023-02-20	2024-03-15	12	39	3	4000	52	自然受孕	73	8.6	44.7	999	重庆市奉节县鱼复街道迎宾社区滨江国际	5	6	6-9	2	2	1	1	2	1	1	1	0		0		2	1	1	1	1	5	4	不达标	0	1	1	1	999	0	1
1126	1	1	3	2		女	2023-02-19	2024-03-15	12	30	2	1300	40	自然受孕	64	6.2	45.2	125		5	8	6-9	2	2	1	1	2	1	1	1	1	1	2	1	2	1	2	1	1	7	5	达标	2	1	1	1	999	0	1
284	1	1	2	2		女	2022-12-26	2024-03-15	14	39	1	2145	50	自然受孕	77	8.9	45	0	0	5	6	6-9	2	3	2	1	1	1	1	1	2	1	1	1	2	1	2	1	1	7	5	达标	0	1	1	1		0	1
3488	1	1	12	2		女	2022-08-08	2024-03-15	19	39	1	3400	50	自然受孕	82	11	999	120		5	4	4-6	2	2	1	1	0		1	1	0		1	1	1	1	1	1	1	5	3	不达标	1	1	1	1		0	1
964	1	1	10	2		女	2023-07-20	2024-03-15	7	38	6	3410	50	自然受孕	69	8.4	44.5	999	江津圣泉金科中央公园城33栋3单元3-1	6	4	6-9	1	0	0	0	1	1	1	1	0		0		0		1	1	1	3	3	不达标	0	0	0	0		0	0
184	1	1	3	2		男	2022-09-20	2024-03-15	17	39	6	3580	50	自然受孕	81.6	9.8	47.1	120		5	1	6-9	0	2	0	1	1	1	0		2	1	0		0		2	1	1	4	4	不达标	0	1	1	1		0	1
680	1	1	11	2	崇义街道	女	2023-06-06	2024-03-15	9	38	4	3040	49	自然受孕	70	9.6	43.3	122		6	5	6-9	2	2	0	1	2	1	0		0		0		2	1	2	1	1	4	3	不达标	1	1	0	1	999	0	1
813	1	1	5	2		女	2023-02-18	2024-03-15	12	40	6	3800	51	自然受孕	80.5	11.5	45.8	124		6	11	4-6	2	1	0	1	1	1	0		1	1	0		1	1	2	1	1	5	4	不达标	0	1	1	1	999	0	1
1138	1	1	3	2		女	2022-08-18	2024-03-15	18	39	0	3110	50	自然受孕	80.2	10	46.5	108		5	6	6-9	2	2	1	1	2	1	1	1	1	1	0		2	1	0		1	5	5	达标	1	1	1	1		1	0
545	1	1	6	3		女	2023-03-04	2024-03-15	12	38	3	3000	50	自然受孕	71.2	8.7	45	999	乡镇	3	6	4-6	1	0	1	1	1	1	1	1	0		0		2	1	0		1	4	4	不达标	0	1	1	1	999	1	0
1122	1	1	3	2		男	2023-07-07	2024-03-15	8	36	5	3180	50	自然受孕	70.2	9.5	44	999	重庆市璧山区青杠桓大4-10-8	5	2	6-9	2	2	1	1	2	1	1	1	1	1	1	1	1	1	0		1	6	5	达标	0	0	0	1		1	0
2850	1	1	9	3		女	2023-08-12	2024-03-15	7	40	1	3100	50	自然受孕	67.1	8.1	44.2	121		5	0	6-9	2	0	0	0	0		0		0		0		0		0		0	0	0	不达标	0	0	0	1	999	0	1
1119	1	1	3	2		男	2023-06-27	2024-03-15	8	38	6	3470	50	自然受孕	69.1	8	44	127		5	3	6-9	2	1	1	1	1	1	0		0		0		1	1	1	1	1	4	3	不达标	0	1	1	1		1	0
273	1	1	2	2		女	2023-03-22	2024-03-15	11	38	5	3040	49	自然受孕	71	8.2	44.6	0	0	5	6	6-9	2	2	2	1	2	1	1	1	1	1	1	1	2	1	2	1	1	7	5	达标	0	1	1	1		0	1
288	1	1	2	2		男	2023-05-11	2024-03-15	10	40	3	3500	50	自然受孕	71.5	8.5	46.2	0	0	5	6	6-9	2	2	1	1	1	1	1	1	0		0		1	1	1	1	1	5	4	不达标	0	0	0	1	999	0	1
542	1	1	6	3		女	2022-03-04	2024-03-15	24	40	0	3350	50	自然受孕	85.2	12.8	47	140		4	6	9-12	2	1	1	1	1	1	0		0		0		0		2	1	1	3	3	不达标	0	1	0	1	999	1	0
1426	1	1	7	3		女	2023-02-08	2024-03-15	13	39	0	3450	50	自然受孕	74	8.6	44	114	重庆市南川区兴隆镇金禾村4组	5	6	6-9	2	2	0	1	1	1	1	1	1	1	0		0		1	1	1	5	5	达标	0	1	1	1	999	0	1
794	1	1	12	2		女	2023-06-08	2024-03-15	9	38	4	2053	48	自然受孕	69.3	8.5	42	999	重庆市綦江区古南街道枣园社区千山美岸6-27	5	2	6-9	2	2	0	1	1	1	0		0		0		2	1	2	1	1	4	3	不达标	2	1	0	1	20	0	1
3562	1	1	5	3		男	2023-04-23	2024-03-15	10	38	4	3400	50	自然受孕	70	9.7	43.7	999		3	6	6-9	1	1	0	1	2	1	0		0		0		0		1	1	1	3	3	不达标	0	0	1	1	999	0	1
243	1	1	14	3		女	2023-03-07	2024-03-15	12	38	6	3000	49	自然受孕	73	10	46.5	120		5	8	9-12	2	3	1	1	2	1	1	1	0		0		1	1	1	1	1	5	4	不达标	0	1	1	1		0	1
972	1	1	10	2		女	2022-08-21	2024-03-15	18	38	1	3510	50	自然受孕	80	10.5	46.8	113	江津几江青木苑11栋4单元5-1号	2	1	4-6	2	1	0	1	1	1	1	1	2	1	0		1	1	1	1	1	6	5	不达标	0	1	1	1	999	0	1
3983	1	1	10	3		男	2023-02-04	2024-03-15	13	38	0	3100	48	促排卵	73.5	9.1	45.3	999		5	0	6-9	2	0	0	0	0		0		0		0		0		1	1	1	1	1	不达标	1	1	1	1	999	0	1
2499	1	1	7	3		男	2023-07-23	2024-03-15	7	40	6	3900	55	自然受孕	70.5	8.5	44	128	重庆市市辖区南川区兴隆镇金星社区10组	3	2	6-9	1	1	0	1	0		1	1	0		0		0		1	1	1	3	3	不达标	0	0	0	1	999	0	1
3847	1	1	13	3		男	2023-01-01	2024-03-15	14	40	0	3120	50	自然受孕	76	11.3	45.8	999		5	0	6-9	2	1	0	1	2	1	0		0		0		2	1	2	1	1	4	3	不达标	0	1	1	1	999	0	1
339	1	1	1	2		女	2023-05-31	2024-03-15	9	39	5	3200	50	自然受孕	69	8.6	43.8	999	重庆市沙坪坝区井口街道美丽阳光家园社区阳光家园13-14-12	5	1	4-6	2	1	0	1	0		0		4	1	0		1	1	1	1	1	4	3	不达标	1	1	1	1	999	0	1
1148	1	1	3	2		男	2022-03-05	2024-03-15	24	40	4	4000	51	自然受孕	85.2	13.2	47	999	重庆市璧山区青杠大河坝5路	5	6	6-9	2	2	1	1	1	1	0		1	1	0		1	1	1	1	1	5	4	不达标	1	1	1	1		1	0
470	1	1	6	1	永川	男	2023-07-07	2024-03-15	8	39	6	3020	49	自然受孕	81	7.3	44.6	999	城区	6	6	6-9	2	1	0	1	0		0		4	1	0		0		0		0	2	2	不达标	0	0	0	0		0	1
3663	1	1	13	3		男	2023-09-12	2024-03-15	6	40	4	3650	50	自然受孕	64	8.6	41	123		3	6	6-9	1	3		1													0	1	1	不达标						0	1
1525	1	1	6	3		男	2023-04-28	2024-03-15	10	37	0	3500	50	促排卵	74	10.5	999	999	乡镇	5	3	6-9	2	1	1	1	1	1	0		3	1	1	1	2	1	1	1	1	6	4	不达标	1	1	1	1	999	0	1
1047	1	1	4	2		女	2022-03-08	2024-03-15	24	39	2	3350	50	自然受孕	87	11.5	48	999	重庆市荣昌区峰高街道金银村5组42号附1号	5	6	6-9	2	3	0	1	2	1	1	1	0		0		1	1	0		1	4	4	不达标	0	1	1	1		0	0
1114	1	1	3	2		女	2023-09-06	2024-03-15	6	38	0	3590	50	自然受孕	69.7	7.7	42	119		3	4	6-9	2	1	0	1	0		0		0		0		1	1	1	1	1	3	2	不达标	0	0	0	1		1	0
2635	1	1	11	1		男	2023-02-03	2024-03-15	13	37	5	3100	50	自然受孕	72	8.6	999	999	未查询到	3	12	6-9	1	3	1	1	2	1	1	1	2	1	0		2	1	2	1	1	6	5	达标	3	1	1	1	1999	0	1
162	1	1	3	2		男	2022-03-10	2024-03-15	24	40	2	4010	50	自然受孕	85	11.8	47.5	999	重庆市璧山区璧城街道天正小区2栋13-3	5	0	4-6	2	3	1	1	2	1	1	1	1	1	1	1	0		3	1	1	6	5	达标	1	1	1	1		0	1
1864	1	1	5	3		女	2023-02-22	2024-03-15	12	38	6	3650	51	自然受孕	71.5	9	47	128		3	6	6-9	1	3	0	1	2	1	1	1	0		1	1	0		2	1	1	5	4	不达标	0	1	1	1		0	1
1546	1	1	6	3		男	2023-03-12	2024-03-15	12	40	3	3400	50	自然受孕	71	9	44	124		1	6	6-9	1	0	0	0	0		0		1	1	0		1	1	1	1	1	3	2	不达标	1	0	1	1		1	1
761	1	1	9	2		男	2023-07-26	2024-03-15	7	41	0	3200	50	自然受孕	69.5	8.2	44.3	999	云阳县青龙街道杨沙社区集美江悦11栋	6	0	6-9	1	1	0	1	1	1	0		0		0		1	1	1	1	1	4	3	不达标	1	0	0	1	999	0	1
3551	1	1	5	3		男	2023-08-29	2024-03-15	6	40	5	3400	50	自然受孕	67	7.7	44	111		4	0	4-6				0													0	0	0	不达标						0	1
2466	1	1	7	2		女	2023-03-08	2024-03-15	12	40	0	3500	50	自然受孕	80	10	45	114	重庆市市辖区南川区南城街道南园路社区天之骄E幢4单元5-1	5	3	6-9	1	1	2	1	2	1	0		0		0		2	1	2	1	1	4	3	不达标	1	1	1	1		0	1
1866	1	1	5	3		男	2022-10-29	2024-03-15	16	40	1	3320	50	自然受孕	77.8	12.3	48.5	121		5	5	6-9	2	2	0	1	1	1	2	1	0		0		1	1	2	1	1	5	4	不达标	0	1	1	1		0	1
4004	1	1	10	1		女	2023-01-04	2024-03-15	14	40	3	3160	50	自然受孕	83	11.2	47.3	999		5	4	6-9	2	2	2	1	2	1	2	1	0		0		0		1	1	1	4	4	不达标	1	1	1	1	500	0	1
434	1	1	1	1	沙坪坝区	女	2023-09-10	2024-03-15	6	38	3	3160	49	自然受孕	64	7.5	40.7	133		3	6	4-6	1	2	0	1	0		0		0		0		0		0		0	1	1	不达标	0	0	0	0		0	1
187	1	1	3	2		女	2023-07-21	2024-03-15	7	39	4	3350	51	自然受孕	68.2	7.1	43.4	999	重庆市璧山区璧城街道香漫溪岸17栋16-2	3	6	6-9	1	2	0	1	1	1	1	1	4	1	0		0		1	1	1	5	5	达标	0	1	0	1		0	1
1872	1	1	5	3		女	2023-03-12	2024-03-15	12	38	0	2850	49	自然受孕	72	9.5	44	999	梅江镇邑中村三岔组45号	5	0	6-9	2	1	0	1	0		0		0		0		0		0		0	1	1	不达标	0	0	0	1		0	1
121	1	1	3	2		男	2023-01-26	2024-03-15	13	39	6	3900	50	自然受孕	73.7	8.5	47.5	999	重庆市璧山区大路街道红石社区天前街179号附165号	5	6	6-9	0	3	0	1	2	1	1	1	3	1	1	1	0		2	1	1	6	5	达标	1	1	0	1		0	1
2533	1	1	8	1		女	2023-05-04	2024-03-15	10	40	6	4000	50	自然受孕	70.6	9.1	44.9	138		5	7	6-9	0	2	0	1	0		0		0		0		1	1	0		1	2	2	不达标	0	1	1	1	999	0	1
116	1	1	3	2		女	2023-05-28	2024-03-15	9	37	3	2980	50	自然受孕	72.7	9.7	43.7	999	重庆市璧山区大路街道红石社区天前街179号2幢2单元3-1	5	5	6-9	0	3	0	1	0		1	1	2	1	0		2	1	2	1	1	5	4	不达标	0	1	0	1		0	1
4106	1	1	10	3		女	2023-08-12	2024-03-15	7	38	6	3550	51	自然受孕	68.5	8.5	43	999		3	7	6-9	1	1	0	1	0		0		4	1	0		1	1	2	1	1	4	3	不达标	0	1	0	1	999	0	1
115	1	1	3	2		男	2023-06-25	2024-03-15	8	39	4	2970	48	自然受孕	68.5	7.8	41.8	999	重庆市璧山区大路街道红石社区碧桂园C5幢7-1	3	6	6-9	1	2	0	1	0		0		0		0		0		0		0	1	1	不达标	0	0	0	1		0	1
539	1	1	6	3		男	2022-08-19	2024-03-15	18	38	0	2850	48	自然受孕	79	9.4	46.5	999	乡镇	4	4	4-6	0	3	0	1	1	1	0		0		0		1	1	2	1	1	4	3	不达标	1	1	1	1	999	1	0
215	1	1	3	2		男	2023-07-01	2024-03-15	8	37	4	3050	49	自然受孕	69.5	7.6	43	999	重庆市璧山区璧城街道杨柳坝路3号2幢1单元23-2	5	5	4-6	2	1	0	1	0		0		4	1	0		0		0		0	2	2	不达标	2	0	0	1	999	0	1
2293	1	1	14	3		女	2022-08-08	2024-03-15	19	40	5	3210	48	自然受孕	80	11	46	122		5	6	6-9	2	3	0	1	2	1	1	1	1	1	0		1	1	2	1	1	6	5	达标	1	1	1	1		0	1
3019	1	1	4	3		男	2023-05-30	2024-03-15	9	39	2	3000	50	自然受孕	72	9.4	44	999	重庆市荣昌区荣隆镇玉久村7组142号	3	9	4-6	1	2	1	1	1	1	0		4	1	0		1	1	1	1	1	5	4	不达标	0	1	1	1		0	1
2040	1	1	4	3		女	2022-03-10	2024-03-15	24	40	3	3200	50	自然受孕	88	12	45	999	重庆市荣昌区红庙村1组	5	6	6-9	0	2	1	1	1	1	1	1	0		1	1	1	1	1	1	1	6	4	不达标	1	1	1	1		0	1
1870	1	1	5	3		男	2023-05-06	2024-03-15	10	39	5	3100	50	自然受孕	70	9	45	123		5	1	6-9	2	2	0	1	1	1	2	1	1	1	0		2	1	2	1	1	6	5	达标	2	1	1	1		0	1
565	1	1	6	2		女	2023-05-01	2024-03-15	10	39	2	3230	50	自然受孕	70.5	8.2	44	999	城区	3	6	6-9	1	2	0	1	1	1	1	1	0		0		1	1	0		1	4	4	不达标	0	0	0	1	999	0	1
3888	1	1	13	3		女	2022-11-03	2024-03-15	16	40	3	3350	50	自然受孕	75.9	11	45	127		5	6	6-9	2	2	1	1	1	1	1	1	1	1	0		1	1	0		1	5	5	达标	1	1	1	1	999	0	1
3741	1	1	13	3		男	2022-12-11	2024-03-15	15	38	2	3250	50	自然受孕	78	12	46	999		5	0	6-9	2	1	1	1	0		0		1	1	0		1	1	1	1	1	4	3	不达标	0	1	1	1	999	0	0
3644	1	1	13	3		女	2022-09-09	2024-03-15	18	39	5	3440	50	自然受孕	78	9.8	45	122		5	8	6-9	2	2	1	1	2	1	1	1	1	1	2	1	2	1	3	1	1	7	5	达标	3	1	1	1	999	0	1
736	1	1	12	1		男	2022-12-25	2024-03-15	14	39	0	3790	51	自然受孕	77.5	10.9	48.2	999	重庆市綦江区通惠街道新街子社区金域蓝湾2-14-2	5	6	4-6	2	2	0	1	2	1	1	1	3	1	1	1	2	1	2	1	1	7	5	不达标	1	1	1	1	999	0	1
3909	1	1	13	3		女	2023-04-30	2024-03-15	10	40	2	3740	51	自然受孕	71	8	42.5	999		5	5	6-9	2	2	0	1	0		1	1	0		0		0		1	1	1	3	3	不达标	0	1	0	1	999	0	1
338	1	1	1	2		女	2023-06-04	2024-03-15	9	38	2	3720	51	自然受孕	75	10.8	46.8	999	重庆市沙坪坝区井口街道经济桥新升南苑8-13-3	3	6	6-9	1	1	0	1	0		1	1	4	1	0		0		1	1	1	4	4	不达标	1	0	1	1	999	0	1
3228	1	1	14	2		男	2023-03-07	2024-03-15	12	38	6	3100	50	自然受孕	77	11.6	46	110g/L	重庆市长寿区晏家街道11期2-22-8	6	7	6-9	2	1	1	1	1	1	1	1	1	1	1	1	1	1	1	1	1	7	5	达标	1	1	1	1		1	0
1184	1	1	3	3		男	2023-03-14	2024-03-15	12	39	1	3050	50	自然受孕	73	10.2	46	999	重庆市璧山区八塘镇一品社区	5	6	6-9	2	1	1	1	1	1	1	1	0		0		1	1	1	1	1	5	4	不达标	1	1	1	1		1	0
2269	1	1	14	1		女	2022-09-21	2024-03-15	17	38	3	3610	50	自然受孕	81.9	12.6	49.2	125		5	6	6-9	0	3	2	1	2	1	2	1	2	1	2	1	2	1	2	1	1	7	5	达标	2	1	1	1		0	1
733	1	1	11	1		女	2022-12-22	2024-03-15	14	37	1	3650	51	自然受孕	79.6	10.7	47.5	0	0	5	6	6-9	2	2	2	1	2	1	0		0		1	1	2	1	2	1	1	5	3	不达标	0	1	1	1	999	0	1
197	1	1	3	2		女	2022-03-23	2024-03-15	23	39	3	3050	49	自然受孕	84.6	11.1	47	999	重庆市璧山区璧城街道黄泥湾路5号1单元3-1	5	6	6-9	2	2	0	1	2	1	1	1	2	1	0		1	1	2	1	1	6	5	达标	1	1	1	1		0	1
655	1	1	11	2	崇义街道	男	2022-08-23	2024-03-15	18	38	6	3420	50	自然受孕	81	11.2	999	125		5	0	6-9	2	2	0	1	1	1	1	1	2	1	1	1	2	1	2	1	1	7	5	达标	1	1	1	1	999	0	1
4028	1	1	10	1		男	2023-06-27	2024-03-15	8	39	6	3310	49	自然受孕	69	8	44.3	102		3	6	6-9	1	1	0	1	1	1	0		4	1	0		0		1	1	1	4	4	不达标	1	0	0	1	999	0	1
809	1	1	5	2		男	2023-01-30	2024-03-15	13	37	2	2840	49	试管婴儿	72.8	9.4	45	133		5	0	6-9	2	2	1	1	1	1	1	1	0		1	1	2	1	1	1	1	6	4	不达标	1	0	1	1	999	0	1
647	1	1	11	2	崇义街道	男	2022-02-27	2024-03-15	24	38	5	3050	48	自然受孕	86	12.7	999	999	涪陵区崇义街道龙王沱居委锦天名都1栋7-1	5	6	6-9	2	2	1	1	1	1	1	1	3	1	0		0		2	1	1	5	5	达标	2	1	1	1	999	0	1
3447	1	1	12	2		男	2023-07-06	2024-03-15	8	37	0	4010	51	自然受孕	69	9.1	42.6	115		5	4	0-4	1	0	1	1	0		0		0		1	1	1	1	0		1	3	2	不达标	1	0	1			0	1
2550	1	1	11	2		女	2023-08-16	2024-03-15	6	39	0	3600	49	自然受孕	69	8.5	42	999	重庆市涪陵区荔枝街道办事处稻香三机关小区	1	6	6-9	1	0	0	0	0		0		0		0		0		1	1	1	1	1	不达标	0	0	0	1	999	0	1
1858	1	1	5	3		男	2022-07-26	2024-03-15	19	40	0	2750	48	自然受孕	75.5	8.7	49.5	119		5	2	4-6	2	3	0	1	2	1	1	1	0		1	1	1	1	0		1	5	4	不达标	0	1	1	1	999	0	0
2018	1	1	4	3		女	2023-05-06	2024-03-15	10	35	4	2520	47	自然受孕	72.8	10.5	45.2	999	重庆市荣昌区安富街道金福源1栋2-3	5	0	6-9	2	2	1	1	1	1	1	1	0		0		1	1	1	1	1	5	4	不达标	1	1	1	1		0	1
3570	1	1	5	3		男	2023-04-06	2024-03-15	11	39	4	3300	50	自然受孕	71	8.6	47	999		5	5	4-6	2	2	1	1	2	1	1	1	0		1	1	2	1	1	1	1	6	4	不达标	2	1	1	1	999	0	1
2807	1	1	9	1		男	2022-08-28	2024-03-15	18	38	1	3150	50	自然受孕	89	15	46.5	121		5	3	4-6	2	1	0	1	1	1	1	1	0		0		2	1	0		1	4	4	不达标	1	1	1	1	999	0	1
582	1	1	6	2		女	2023-08-06	2024-03-15	7	38	4	3430	50	自然受孕	68	7.2	41.2	999	城区	3	6	6-9	1	2	0	1	0		0		0		0		2	1	2	1	1	3	2	不达标	0	1	1	1	999	0	1
2346	1	1	14	3		男	2023-06-27	2024-03-15	8	39	0	2840	49	自然受孕	69.4	8.1	44.8	109g/L	重庆市长寿区菩提街道桃花社区水木年华2栋	5	6	6-9	1	3	0	1	0		1	1	0		0		1	1	1	1	1	4	3	不达标	0	1	0	1		0	1
3794	1	1	13	3		男	2023-09-07	2024-03-15	6	37	3	2850	50	自然受孕	64	7.5	43	126		4	0	nofeeding				0													0	0	0	不达标						1	1
3558	1	1	5	3		女	2023-05-15	2024-03-15	10	39	0	3050	49	自然受孕	69	9.3	43	999		5	6	6-9	2	2	1	1	1	1	2	1	0		0		2	1	2	1	1	5	4	不达标	1	1	1	1	999	0	1
2837	1	1	9	1		女	2023-08-26	2024-03-15	6	38	2	3900	52	自然受孕	68	8.2	43.5	112		6	3	6-9	2	1	0	1	0		0		0		0		0		1	1	1	2	2	不达标	0	0	0	1	999	0	1
1922			5	1		女	2023-02-27	2024-03-15	12	42	0	3150	50	自然受孕	73.2	9.8	44.2	999	秀山县乌杨街道天桥锦城	5	3	4-6	2	1	0	1	1	1	1	1	0		0		1	1	0		1	4	4	不达标	0	1	1	1		0	1
2268	1	1	14	1		女	2022-09-28	2024-03-15	17	40	1	3300	50	自然受孕	82.7	11.5	47.9	116		5	6	6-9	0	2	2	1	2	1	2	1	2	1	2	1	2	1	2	1	1	7	5	达标	2	1	1	1		0	1
739	1	1	12	1		男	2022-09-04	2024-03-15	18	38	4	3580	50	自然受孕	81	11.1	45.9	117		5	6	6-9	2	2	1	1	2	1	1	1	0		1	1	2	1	2	1	1	6	4	不达标	0	1	1	1	999	0	1
2288	1	1	14	3		男	2022-08-26	2024-03-15	18	40	4	3300	50	自然受孕	83	10.5	47	132		5	6	6-9	2	3	0	1	1	1	1	1	1	1	0		1	1	1	1	1	6	5	达标	2	1	1	1		0	1
2043	1	1	4	3		女	2023-03-10	2024-03-15	12	38	1	3000	50	自然受孕	71.6	8	43	999	重庆市荣昌区安富街道金福源1栋5-4	5	6	6-9	2	2	1	1	1	1	0		0		0		1	1	1	1	1	4	3	不达标	1	1	1	1		0	1
529	1	1	6	3		女	2023-02-07	2024-03-15	13	39	2	2900	49	自然受孕	71	8	46	999	乡镇	5	6	6-9	2	3	0	1	0		1	1	0		0		0		1	1	1	3	3	不达标	0	1	1	1	999	0	1
821	1	1	5	2		女	2022-08-18	2024-03-15	18	38	4	3210	50	自然受孕	84.5	13.1	48.4	127	重庆市秀山县中和街道建设社区阳光御园5-2-5	5	8	6-9	2	3	1	1	1	1	0		1	1	0		1	1	1	1	1	5	4	不达标	1	1	1	1	999	0	1
1232	1	1	14	2		男	2023-07-10	2024-03-15	8	39	3	3800	51	自然受孕	70	10.5	43.8	999	重庆市长寿区菩提街道菩提社区美丽泽京3幢15-5	5	0	4-6	2	0	0	0	0		0		3	1	0		1	1	1	1	1	3	2	不达标	0	0	0	1		1	1
508	1	1	6	3		女	2022-08-26	2024-03-15	18	39	6	3300	50	自然受孕	80.5	10.5	46	999	乡镇	5	6	6-9	2	1	0	1	0		0		0		0		1	1	1	1	1	3	2	不达标	4	1	1	1	999	1	0
119	1	1	3	2		女	2023-05-02	2024-03-15	10	38	3	3150	50	自然受孕	70.1	7.6	44.2	999	重庆市璧山区大路街道红石社区还建房12幢1单元5-2	5	6	6-9	0	2	0	1	0		1	1	4	1	0		0		0		0	3	3	不达标	1	1	0	1		0	1
125	1	1	3	2		女	2023-02-20	2024-03-15	12	36	3	2870	48	自然受孕	73	8.9	45.3	999	重庆市璧山区大路街道红石社区天前街102号	5	4	6-9	0	2	0	1	2	1	0		3	1	0		0		2	1	1	4	4	不达标	0	1	0	1	999	0	1
3974	1	1	10	3		女	2022-03-15	2024-03-15	24	37	3	2880	48	自然受孕	86.5	10.6	46.9	999		5	0	6-9	0	2	0	1	2	1	1	1	2	1	0		1	1	0		1	5	5	达标	2	1	1	1	999	0	1
1862	1	1	5	3		男	2022-11-07	2024-03-15	16	35	0	2470	49	试管婴儿	76.4	10.3	45.8	999	梅江镇邑中居委会五东组78号	5	0	6-9	2	2	0	1	0		1	1	0		0		0		1	1	1	3	3	不达标	0	1	1	1	999	0	1
3665	1	1	13	3		女	2023-03-06	2024-03-15	12	39	0	3670	51	自然受孕	72	8.5	43.5	122		5	0	6-9	2	1	1	1	0		0		0		1	1	2	1	2	1	1	4	2	不达标	2	1	1	1	999	0	1
1867			5	3		男	2022-11-17	2024-03-15	15	37	5	2890	49	自然受孕	78	9.6	48.5	999	梅江镇邑中居委会三岔组14号附1号	5	1	6-9	2	1	0	1	0		1	1	4	1	1	1	1	1	2	1	1	6	4	不达标	3	1	1	1		0	1
2150	1	1	3	3		男	2023-07-16	2024-03-15	7	40	1	3450	50	自然受孕	71.5	8.7	45	999	重庆市璧山区大兴镇船形村6组	3	5	4-6	1	2	1	1	2	1	1	1	0		0		2	1	2	1	1	5	4	不达标	1	1	0	1		0	1
454	1	1	1	1	渝碚	女	2022-12-29	2024-03-15	14	39	6	3020	50	自然受孕	75.7	9.1	47	999	0	5	4	9-12	2	2	0	1	2	1	0		0		0		1	1	2	1	1	4	3	不达标	0	1	1	1	999	0	1
3365	1	1	15	3		女	2023-06-05	2024-03-15	9	39	6	3300	50	自然受孕	72	9	42	125		6	6	6-9		4		1	1	1	1	1	1	1	0		1	1	1	1	1	6	5	达标	0	1	0	1	999	0	1
562	1	1	6	2		男	2022-07-27	2024-03-15	19	40	0	5300	45	自然受孕	83.5	10.2	999	999	城区	5	6	6-9	2	3	0	1	2	1	1	1	0		0		0		1	1	1	4	4	不达标	1	1	1	1	999	0	1
3389	1	1	15	2	999	男	2023-08-22	2024-03-15	6	39	6	3300	50	自然受孕	68	9	42.5	110		1	6	nofeeding				0													0	0	0	不达标						0	1
489	1	1	6	1	永川	女	2022-04-04	2024-03-15	23	40	0	3150	49	自然受孕	74	10.1	999	999	城区	3	8	6-9	2	1	0	1	1	1	0		1	1	1	1	2	1	1	1	1	6	4	不达标	1	1	1	1	200	0	1
472	1	1	6	1	永川	女	2023-06-23	2024-03-15	8	38	1	2450	46	自然受孕	67.8	8	45.2	999	城区	3	5	4-6	2	1	0	1	0		0		0		0		0		0		0	1	1	不达标	0	0	0	1	999	0	1
2781	1	1	12	3		男	2023-03-13	2024-03-15	12	40	5	3750	50	自然受孕	72.4	9.2	46.5	999	重庆市綦江区东溪镇三居社区三居	3	6	4-6	1	2	1	1	1	1	1	1	1	1	1	1	2	1	1	1	1	7	5	不达标	0	1	0	1	999	0	1
1651	1	1	11	3		男	2022-09-19	2024-03-15	17	38	4	3160	50	自然受孕	79.5	10.8	47	999	重庆市涪陵区崇义街道泽胜温泉城64栋13-2	4	6	4-6	2	2	1	1	2	1	1	1	1	1	0		1	1	1	1	1	6	5	不达标	1	1	1	1	999	0	1
3898	1	1	13	3		女	2023-03-08	2024-03-15	12	40	2	3200	51	自然受孕	75	9.6	45	999		3	6	6-9	1	2	1	1	0		0		0		0		1	1	1	1	1	3	2	不达标	0	0	0	1	999	1	0
2258	1	1	14	1		男	2023-03-22	2024-03-15	11	35	1	2350	46	试管婴儿	77.7	10.1	47.1	120		5	3	4-6	2	2	0	1	2	1	1	1	3	1	0		2	1	1	1	1	6	5	不达标	1	1	1	1		0	1
1293	1	1	14	2		男	2023-07-04	2024-03-15	8	38	0	3850	50	自然受孕	72.5	9.5	45.2	102		5	6	6-9	2	0	0	0	0		0		0		0		2	1	2	1	1	2	1	不达标	0	0	0	1		1	0
418	1	1	1	1	沙区	女	2022-09-05	2024-03-15	18	39	3	2970	49	自然受孕	79	11	46.5	137		5	4	4-6	2	3	1	1	2	1	1	1	3	1	1	1	2	1	3	1	1	7	5	不达标	2	1	1	1	999	0	1
797	1	1	5	2		女	2023-08-08	2024-03-15	7	40	0	3900	51	自然受孕	72.8	10.7	42	125		5	0	6-9	2	1	0	1	0		1	1	0		0		1	1	1	1	1	4	3	不达标	0	1	0	1	20	0	0
106	1	1	3	2		男	2023-09-06	2024-03-15	6	39	0	3200	49	自然受孕	66.5	7.4	42.2	103		3	6	6-9	1	1	0	1	0		1	1	0		0		0		0		0	2	2	不达标	0	0	0	1		0	1
4043	1	1	10	2		女	2023-05-28	2024-03-15	9	39	2	3230	50	自然受孕	70.5	9	42.6	999		3	6	6-9	1	1	0	1	0		0		0		0		0		2	1	1	2	2	不达标	1	1	0	1	999	0	1
1176	1	1	3	3		女	2023-06-17	2024-03-15	8	37	5	3030	50	自然受孕	71	9.5	45	122		6	3	6-9	1	1	0	1	0		1	1	0		0		1	1	1	1	1	4	3	不达标	0	1	1	1		0	1
214	1	1	3	2		女	2023-02-10	2024-03-15	13	38	5	3100	50	自然受孕	75	9.4	44.9	999	重庆市璧山区璧城街道龙井湾9组110号	5	4	6-9	0	2	0	1	2	1	0		3	1	0		0		2	1	1	4	4	不达标	1	0	0	1	999	0	0
803	1	1	5	2		女	2023-05-25	2024-03-15	9	38	1	2680	49	自然受孕	69.3	8.7	41.4	130		3	6	6-9	1	2	1	1	1	1	0		0		0		2	1	1	1	1	4	3	不达标	0	1	0	0		0	1
283	1	1	2	2		女	2022-09-02	2024-03-15	18	37	2	3010	50	自然受孕	82	11.7	999	143		5	6	6-9	2	2	1	1	1	1	1	1	3	1	0		2	1	2	1	1	6	5	达标	1	1	1	1		1	0
3740	1	1	13	3		男	2023-03-13	2024-03-15	12	39	3	3000	50	自然受孕	75.4	9.8	999	999		5	6	6-9	2	1	0	1	0		1	1	0		0		1	1	0		1	3	3	不达标	0	0	0	1	999	0	1
3672	1	1	13	3		男	2023-07-25	2024-03-15	7	38	2	3350	50	自然受孕	72.5	9.3	44	114		5	0	6-9	2	2	1	1	0		1	1	0		0		1	1	1	1	1	4	3	不达标	1	0	0	1	999	0	1
246	1	1	14	3		男	2023-03-18	2024-03-15	11	39	6	4250	51	自然受孕	75	10.5	44	999	重庆市长寿区菩提街道菩提社区金科世界城	3	6	6-9	1	2	0	1	2	1	1	1	0		0		1	1	1	1	1	5	4	不达标	0	0	0	1		0	1
266	1	1	14	3		男	2023-06-03	2024-03-15	9	39	6	3000	51	自然受孕	67.5	8.6	42.2	999	重庆市长寿区菩提街道菩提社区菩提印象19-3-8-1	5	5	4-6	1	2	0	1	1	1	1	1	1	1	0		1	1	1	1	1	6	5	达标	0	0	0	1		0	1
213	1	1	3	2		女	2023-07-13	2024-03-15	8	38	3	3570	51	自然受孕	69.7	9	43.5	999	重庆市璧山区璧城街道东福宏洲1-2-19-3	6	6	6-9	1	2	0	1	1	1	1	1	4	1	0		0		1	1	1	5	5	达标	1	1	1	1	999	0	1
1134	1	1	3	2		男	2022-08-13	2024-03-15	19	39	0	3530	49	自然受孕	86.5	12.1	47	132		5	3	6-9	2	2	1	1	2	1	1	1	2	1	1	1	1	1	1	1	1	7	5	达标	1	1	1	1	999	0	1
3845	1	1	13	3		女	2023-08-24	2024-03-15	6	39	6	3580	50	自然受孕	68.6	8.8	43.5	126		1	6	6-9	1	2	0	1	0		0		0		0		0		0		0	1	1	不达标	0	0	0	1	999	0	1
2171	1	1	3	3		男	2022-04-05	2024-03-15	23	38	2	3680	50	自然受孕	85	12.3	47	121		5	6	6-9	2	2	0	1	2	1	1	1	1	1	1	1	2	1	1	1	1	7	5	达标	1	1	1	1		0	1
3576	1	1	5	3		男	2022-08-24	2024-03-15	18	37	4	2850	48	试管婴儿	75	10	47	110		5	6	6-9	2	1	0	1	1	1	1	1	0		1	1	0		1	1	1	5	4	不达标	2	0	1	1	999	0	1
2386	1	1	7	1		女	2023-06-09	2024-03-15	9	37	3	3100	40	自然受孕	75	9	45	119	南川区南城街道文华居委会	3	6	6-9	1	1	0	1	0		1	1	0		0		1	1	1	1	1	4	3	不达标	1	1	0	1		0	1
1294	1	1	14	2		男	2023-03-04	2024-03-15	12	37	0	3600	50	自然受孕	75.5	10.5	46	134		5	4	4-6	2	2	0	1	1	1	1	1	0		0		2	1	2	1	1	5	4	不达标	1	1	1	1		0	1
730	1	1	12	1		女	2023-07-06	2024-03-15	8	39	0	3550	51	自然受孕	69.6	9.3	45.5	999	重庆市綦江区通惠街道联惠社区红星檀宫4-18	5	7	4-6	2	1	1	1	1	1	1	1	0		0		1	1	1	1	1	5	4	不达标	1	1	0	1	999	0	1
814	1	1	5	2		女	2023-02-08	2024-03-15	13	37	5	2850	49	自然受孕	76.4	11.1	45.1	999	重庆市秀山县中和街道凤凰社区泽京凤凰城6-5-4	3	7	6-9	2	3	1	1	1	1	0		2	1	1	1	2	1	1	1	1	6	4	不达标	0	1	1	1	999	1	0
798	1	1	4	2		男	2023-05-27	2024-03-15	9	39	1	3500	50	自然受孕	70	9	44	999	重庆市荣昌区安富街道古桥社区7-60	3	6	6-9	1	2	0	1	1	1	1	1	0		1	1	1	1	1	1	1	6	4	不达标	1	1	1	1	999	0	0
795	1	1	5	2		男	2023-08-28	2024-03-15	6	39	0	3350	50	自然受孕	68.3	7.7	42.4	122	重庆市秀山县中和街道石莲社区麻土巷32号	5	4	6-9	2	1	1	1	1	1	1	1	1	1	1	1	1	1	1	1	1	7	5	达标	1	1	1	1	999	0	1
1228	1	1	14	2		男	2023-07-28	2024-03-15	7	39	4	2765	49	自然受孕	71.5	9.2	44.6	999	重庆市长寿区新市华府14幢2-1	6	5	6-9	2	2	0	1	0		1	1	0		1	1	0		0		0	3	2	不达标	1	0	0	1		0	1
2857	1	1	9	3		男	2022-03-30	2024-03-15	23	40	1	3575	50	自然受孕	87.1	13.1	49.1	999	重庆市云阳县江口镇	5	6	6-9	2	2	0	1	2	1	1	1	3	1	0		2	1	2	1	1	6	5	达标	2	1	1	1	999	0	1
687	1	1	11	2	崇义街道	女	2023-02-26	2024-03-15	12	42	6	3800	50	自然受孕	74.5	10	999	999	涪陵区崇义街道红光居委洗墨路52号2-6-4	5	9	9-12	2	1	1	1	1	1	0		1	1	0		1	1	1	1	1	5	4	不达标	1	1	0	1	999	0	1
1791	1	1	9	2		男	2022-10-29	2024-03-15	16	38	0	3050	50	自然受孕	73.1	8.4	44.7	999	重庆市县云阳县人和街道中兴村4组63号	3	15	6-9	1	1	1	1	1	1	1	1	0		0		0		0		0	3	3	不达标	1	1	1	1	999	0	1
1521	1	1	6	3		女	2022-04-17	2024-03-15	22	39	1	3050	47	自然受孕	82	10.5	999	999	乡镇	5	6	6-9	0	2	1	1	1	1	1	1	2	1	1	1	1	1	2	1	1	7	5	达标	0	1	1	1		1	0
4010	1	1	10	1		女	2022-12-18	2024-03-15	14	34	2	2100	46	自然受孕	74.5	10.3	44.7	999		5	0	6-9	2	2	0	1	1	1	1	1	3	1	0		0		3	1	1	5	5	达标	1	1	1	1	999	0	1
1121	1	1	3	2		男	2023-07-04	2024-03-15	8	40	6	3000	60	自然受孕	69.2	8	45.5	999	重庆市璧山区青杠大兴社区璧雅丽都6栋	5	4	6-9	2	1	0	1	0		1	1	0		0		1	1	1	1	1	4	3	不达标	0	0	0	1		1	0
1337	1	1	14	3		男	2023-07-11	2024-03-15	8	39	5	3820	50	自然受孕	73.5	9.2	44	999	重庆市长寿区菩提街道古镇社区中央公园1组团5栋1单元5-2	5	5	6-9	2	2	0	1	1	1	1	1	0		0		1	1	2	1	1	5	4	不达标	1	1	0	1		0	1
691	1	1	11	2	崇义街道	男	2023-06-08	2024-03-15	9	40	2	3350	50	自然受孕	68.5	8.5	43.9	123		3	6	6-9	1	2	0	1	1	1	0		0		0		2	1	2	1	1	4	3	不达标	1	1	1	1	999	0	1
1068	1	1	4	2		女	2022-08-02	2024-03-15	19	35	6	2900	49	自然受孕	81	10.5	999	142		5	6	6-9	2	3	0	1	1	1	1	1	2	1	0		3	1	3	1	1	6	5	达标	3	1	1	1	999	0	1
1074	1	1	4	1		男	2023-04-11	2024-03-15	11	40	0	3330	50	自然受孕	78	12.1	47.6	999	重庆市荣昌区昌元街道西城旺角1-22-2	4	7	6-9	2	1	0	1	1	1	1	1	0		0		1	1	0		1	4	4	不达标	1	0	0	0		0	1
2934	1	1	5	3		男	2022-02-16	2024-03-15	24	37	6	6000	50	自然受孕	87.5	12.9	45.9	120		5	0	6-9	2	2	1	1	1	1	1	1	1	1	0		1	1	1	1	1	6	5	达标	1	1	1	1		0	1
257	1	1	14	3		男	2022-02-23	2024-03-15	24	38	6	3600	50	自然受孕	84.2	11.9	48.1	121		5	6	6-9	2	3	0	1	1	1	1	1	0		1	1	0		0		0	4	3	不达标	1	1	1	1		0	1
3916	1	1	13	3		男	2023-01-10	2024-03-15	14	37	1	2760	50	自然受孕	77	10	47	999		6	6	6-9	2	3	1	1	3	1	1	1	1	1	3	1	3	1	3	1	1	7	5	达标	0	1	1	1	999	0	1
1715	1	1	11	1		女	2023-02-03	2024-03-15	13	40	2	2750	49	自然受孕	76.8	10.2	45.7	125	重庆市涪陵区荔枝街道金色佳苑1栋22-6	5	6	6-9	2	3	0	1	2	1	1	1	3	1	0		2	1	2	1	1	6	5	达标	0	1	1	1	999	0	1
1770	1	1	9	2		男	2022-08-08	2024-03-15	19	36	6	2400	50	自然受孕	80	12	45.4	999	重庆市云阳县人和街道桃园社区7组244号	5	0	6-9	2	1	1	1	1	1	1	1	1	1	1	1	1	1	1	1	1	7	5	达标	1	1	1	1	999	0	1
660	1	1	11	2	崇义街道	男	2023-08-12	2024-03-15	7	38	4	3550	48	自然受孕	67	9.7	44	999	涪陵区崇义街道红光居委贵博江上明珠3栋12-5	3	5	6-9	2	0	0	0	0		0		0		0		1	1	1	1	1	2	1	不达标	0	0	0	1	999	0	1
1236	1	1	14	2		男	2023-03-15	2024-03-15	12	40	2	4110	52	自然受孕	80	10.3	48	117		5	8	6-9	2	1	1	1	0		1	1	0		0		1	1	1	1	1	4	3	不达标	0	1	0	1		0	0
806	1	1	5	2		男	2023-05-29	2024-03-15	9	38	5	3580	50	自然受孕	67.6	8.5	44.4	128	重庆市秀山县中和街道凤凰社区花灯美食街3C市场2-7-502	5	3	6-9	2	1	1	1	1	1	1	1	0		0		1	1	1	1	1	5	4	不达标	1	1	0	1	70	0	0
481	1	1	6	1	永川	男	2022-12-24	2024-03-15	14	39	0	2350	47	自然受孕	79.5	11.3	44.5	999	城区	5	7	6-9	2	2	0	1	0		0		0		0		0		1	1	1	2	2	不达标	0	1	1	1	999	0	1
1238	1	1	14	2		男	2023-02-21	2024-03-15	12	39	0	3850	50	自然受孕	75	8.8	999	999	重庆市长寿区凤城街道黄桷湾社区丽景名苑F栋2单元8-2	5	6	6-9	2	0	0	0	0		0		0		1	1	1	1	1	1	1	3	1	不达标	0	0	0	1		1	1
934	1	1	13	2		女	2023-06-13	2024-03-15	9	39	6	3390	50	自然受孕	67.3	8.6	43	115	重庆市奉节县鱼复街道步云社区诗城西路	3	6	6-9	1	2	0	1	0		0		0		0		0		1	1	1	2	2	不达标	1	0	0	1	999	0	1
823	1	1	5	2		女	2022-02-25	2024-03-15	24	39	4	3200	49	自然受孕	82.7	11.1	48	999	重庆市秀山县中和街道朝阳社区物资局104	5	2	6-9	2	2	0	1	2	1	1	1	1	1	0		1	1	1	1	1	6	5	达标	1	1	1	1	999	0	1
4050	1	1	10	2		女	2023-05-19	2024-03-15	9	40	0	3730	51	自然受孕	71	9.5	46.2	999		5	3	4-6	2	1	0	1	1	1	1	1	0		0		0		1	1	1	4	4	不达标	1	1	0	1	999	0	1
2701	1	1	15	2		男	2023-08-31	2024-03-15	6	39	3	2950	50	自然受孕	67.7	8.1	44.5	999	舟白	1	6	nofeeding				0													0	0	0	不达标						0	1
2616	1	1	11	1		女	2023-08-31	2024-03-15	6	39	4	2900	50	自然受孕	66	7.5	44	999	0	3	3	6-9	2	2	0	1	1	1	1	1	0		0		1	1	1	1	1	5	4	不达标	0	0	0	1	999	1	0
922	1	1	13	2		女	2023-03-01	2024-03-15	12	39	6	2620	50	自然受孕	72	8.6	44	999	重庆市奉节县鱼复街道步云社区红砖厂	5	4	6-9	2	2	0	1	1	1	0		0		0		0		0		0	2	2	不达标	1	1	1	1	999	0	1
731	1	1	12	1		女	2023-06-02	2024-03-15	9	41	3	3350	50	自然受孕	75.4	10.4	45.9	999	重庆市綦江区打通镇打通垭社区中路47号5单元6-2	5	3	6-9	2	2	0	1	1	1	1	1	0		0		2	1	2	1	1	5	4	不达标	0	0	0	1	999	0	1
185	1	1	3	2		男	2023-07-21	2024-03-15	7	37	5	3250	50	自然受孕	68.7	8	44.5	999	重庆市璧山区璧城街道香江嘉园6栋9-3	3	6	6-9	0	2	2	1	0		1	1	4	1	0		0		3	1	1	4	4	不达标	0	1	0	1		0	1
2045	1	1	4	3		女	2023-06-21	2024-03-15	8	39	3	3560	51	自然受孕	73	9.7	43.6	999	重庆市荣昌区安富街道银泉小区1栋4单元	3	6	6-9	1	2	1	1	1	1	1	1	0		0		1	1	1	1	1	5	4	不达标	0	0	0	1		0	1
3218	1	1	14	2		女	2023-06-02	2024-03-15	9	39	1	3220	50	自然受孕	70.5	10.9	43.5	118g/L	重庆市长寿区晏家街道11期10-8-8-8	5	8	6-9	2	2	0	1	1	1	1	1	1	1	1	1	1	1	1	1	1	7	5	达标	1	0	0	1		1	0
1630	1	1	2	1		男	2023-09-11	2024-03-15	6	38	0	2800	48	自然受孕	67.8	8.2	42.8	0	0	6	3	6-9		1	1	1	0		0		0		0		0		0		0	1	1	不达标	0	0	0	0		0	1
3220	1	1	14	2		男	2023-05-22	2024-03-15	9	40	1	3800	50	自然受孕	76	12.5	44.5	119g/L	重庆市长寿区池上春天6-1-7-4	4	2	4-6	2	1	1	1	1	1	1	1	1	1	1	1	2	1	2	1	1	7	5	不达标	1	1	0	1		1	0
5	1	1	4	3		女	2023-03-23	2024-03-15	11	40	4	3200	50	自然受孕	73.5	8.5	999	999	荣昌区古昌镇昌盛社区	3	6	4-6	1	2	0	1	1	1	1	1	0		0		1	1	1	1	1	5	4	不达标	1	1	1	1	300	0	1
3350	1	1	15	3		男	2022-05-03	2024-03-15	22	40	1	3150	50	自然受孕	79	12	999	999		5	4	6-9	2	3	0	1	2	1	1	1	0		0		1	1	1	1	1	5	4	不达标	1	1	1	1	20	0	0
566	1	1	6	2		男	2023-08-18	2024-03-15	6	39	1	3730	53	自然受孕	65	8.8	42.5	999	城区	4	0	4-6	2	1	1	1	0		0		0		0		0		0		0	1	1	不达标	0	0	0	1	999	0	1
3607	1	1	13	3		女	2022-08-16	2024-03-15	18	39	1	3000	50	自然受孕	73	8.9	46	111		5	3	6-9	2	3	1	1	2	1	0		0		0		1	1	1	1	1	4	3	不达标	0	1	1	1	999	0	0
528	1	1	6	3		男	2023-07-23	2024-03-15	7	38	3	4200	50	自然受孕	73	10.2	45	112		3	6	6-9	1	2	0	1	0		1	1	0		0		0		0		0	2	2	不达标	0	0	0	1	999	0	1
1287	1	1	14	2		男	2023-06-07	2024-03-15	9	38	1	3700	52	自然受孕	73.1	10.5	43	999	重庆市长寿区江南街道C7-3单元2-2	5	6	6-9	2	1	0	1	0		0		0		0		1	1	1	1	1	3	2	不达标	0	0	0	1		0	1
2634	1	1	11	1		女	2023-02-10	2024-03-15	13	41	0	3450	52	自然受孕	81.5	11.5	999	999	未查询到	5	8	6-9	2	3	1	1	2	1	1	1	0		0		2	1	1	1	1	5	4	不达标	0	1	1	1	999	0	1
997	1	1	10	2		女	2022-04-01	2024-03-15	23	39	6	3640	52	自然受孕	85.7	11.7	47.5	999	江津几江金科世界城2栋15-4	5	6	9-12	2	1	0	1	2	1	1	1	0		0		1	1	1	1	1	5	4	不达标	1	1	1	1	999	0	1
1070	1	1	4	2		男	2023-08-04	2024-03-15	7	40	4	3280	50	自然受孕	67.5	8	42.8	122	重庆市荣昌区峰高街道桃仙居2栋9-4	3	5	4-6	1	0	0	0	0		0		0		0		0		0		0	0	0	不达标	0	0	0	1		0	1
2006	1	1	4	3		男	2022-12-30	2024-03-15	14	37	0	2740	48	自然受孕	77.5	10.2	43	999	重庆市荣昌区安富街道洗布潭9组	5	6	6-9	0	2	1	1	1	1	1	1	0		1	1	1	1	1	1	1	6	4	不达标	1	1	1	1		0	1
2790	1	1	12	1		女	2023-09-11	2024-03-15	6	38	4	3430	50	自然受孕	68.9	8.9	41	999	重庆市綦江区古南街道农场社区康德城1栋26-5	4	4	6-9	2	1	0	1	0		0		0		0		0		0		0	1	1	不达标	0	0	0	1	999	0	1
2137	1	1	4	2		男	2023-03-11	2024-03-15	12	39	6	3600	50	自然受孕	72	8.5	45.5	999	重庆市荣昌区昌州街道海螺社区九龙元亨华庭1栋2单元15-6	5	6	6-9	2	2	0	1	2	1	0		0		0		0		2	1	1	3	3	不达标	1	0	0	1	100	0	1
2450	1	1	7	2		男	2023-08-29	2024-03-15	6	40	3	4150	50	自然受孕	68	8.6	42.6	118	重庆市市辖区南川区西城街道安平社区24号	6	5	4-6	1	0	0	0	0		0		0		0		0		0		0	0	0	不达标	0	0	0	1		0	1
2032	1	1	4	3		男	2023-03-15	2024-03-15	12	39	0	3500	50	自然受孕	74	9	45	999	重庆市荣昌区安富街道古桥村9组86号	5	6	6-9	0	2	1	1	1	1	1	1	0		0		1	1	1	1	1	5	4	不达标	0	1	1	1		0	1
1339	1	1	14	3		男	2023-02-15	2024-03-15	13	39	3	3870	50	自然受孕	76	9.9	48.7	999	重庆市长寿区凤城街道平湖路金凤新城5-3-6-4	5	0	6-9	2	3	0	1	1	1	1	1	2	1	0		2	1	2	1	1	6	5	达标	1	1	1	1		0	1
2498	1	1	7	3		男	2023-07-20	2024-03-15	7	38	6	3000	50	自然受孕	69	8.7	44	124	重庆市南川区兴隆镇三河村重庆市南川区兴隆镇永福村	6	2	6-9	2	1	0	1	0		0		0		0		0		0		0	1	1	不达标	0	1	1	1	999	0	1
1185	1	1	3	3		女	2022-10-02	2024-03-15	17	35	1	3090	50	试管婴儿	75.5	12	47	999	重庆市璧山区八塘镇青云村2组104号附11号	5	0	6-9	2	2	2	1	2	1	1	1	0		0		2	1	1	1	1	5	4	不达标	0	1	1	1		0	0
981	1	1	10	2		男	2022-12-20	2024-03-15	14	39	3	3660	51	自然受孕	75.8	11	47	999	江津几江八一综合楼	2	0	4-6	2	2	0	1	1	1	2	1	0		0		0		1	1	1	4	4	不达标	1	1	1	1	999	1	1
2875	1	1	9	3		女	2023-02-08	2024-03-15	13	38	6	2400	47	自然受孕	67.8	7.2	44.6	132		4	6	6-9	2	2	1	1	1	1	1	1	0		0		2	1	2	1	1	5	4	不达标	0	1	1	1	999	1	0
2792	1	1	12	2		女	2023-07-25	2024-03-15	7	39	1	3450	50	自然受孕	70	9.2	44.5	999	重庆市綦江区通惠街道新兴社区星月国际南区3-25-6	3	6	6-9	1	2	0	1	2	1	0		0		0		2	1	2	1	1	4	3	不达标	1	1	0	1	999	0	1
2313	1	1	14	2		女	2022-09-19	2024-03-15	17	39	6	3000	50	自然受孕	82.5	11.9	46	999	新疆头屯河区	5	3	6-9	2	2	0	1	2	1	2	1	2	1	1	1	2	1	2	1	1	7	5	达标	2	1	1	1		0	1
956	1	1	13	2		男	2023-04-26	2024-03-15	10	39	1	3460	50	自然受孕	78	10.1	999	999	重庆市奉节县鱼复街道迎宾社区滨江国际	5	6	6-9	2	3	1	1	3	1	1	1	0		0		1	1	1	1	1	5	4	不达标	1	1	1	1	999	0	1
3912	1	1	13	3		男	2023-06-20	2024-03-15	8	39	3	3320	50	自然受孕	68.5	7.8	41.3	112		3	5	6-9	1	3	0	1	1	1	1	1	1	1	0		2	1	2	1	1	6	5	达标	0	1	0	1	999	0	1
584	1	1	6	2		男	2022-03-16	2024-03-15	23	40	1	3300	48	自然受孕	86.5	11	999	999	城区	4	6	4-6	1	2	1	1	1	1	1	1	1	1	0		1	1	2	1	1	6	5	达标	1	1	1	1	999	0	1
3137	1	1	3	1		男	2023-09-09	2024-03-15	6	37	4	3000	50	自然受孕	63.5	6.8	42.8	999	重庆市璧山区东林北路东林道三期6-2301	1	6	nofeeding				0													0	0	0	不达标						0	1
3450	1	1	12	2		女	2023-03-01	2024-03-15	12	40	6	3000	50	自然受孕	76	9.3	45	127		5	6	6-9	2	2	0	1	1	1	1	1	3	1	0		1	1	1	1	1	6	5	达标	0	1	0	1		0	1
2894	1	1	5	3		女	2023-06-13	2024-03-15	9	39	1	6700	50	自然受孕	64.5	7.5	42	110		5	6	6-9	2	2	1	1	1	1	1	1	3	1	0		1	1	1	1	1	6	5	达标	0	1	0	1		0	1
1868			5	3		男	2023-04-25	2024-03-15	10	38	0	3000	50	自然受孕	72	8.2	45	999	梅江镇邑中居委邑中组	5	4	6-9	2	2	0	1	0		1	1	0		0		0		1	1	1	3	3	不达标	0	1	0	1		0	0
3886	1	1	13	3		男	2023-04-04	2024-03-15	11	40	5	3830	51	自然受孕	76	9.8	46	124		5	8	4-6	2	2	1	1	1	1	1	1	0		0		2	1	1	1	1	5	4	不达标	2	1	0	1	999	0	1
1751	1	1	12	1		女	2022-05-03	2024-03-15	22	39	4	3500	50	自然受孕	84	14	47	999	重庆市綦江区古南街道遇仙桥社区交通路8号	5	6	6-9	2	0	0	0	0		1	1	1	1	0		1	1	1	1	1	4	3	不达标	1	1	1	1	999	0	1
3725	1	1	13	3		男	2023-06-11	2024-03-15	9	38	3	6200	50	自然受孕	70.5	8.7	43.8	999		5	6	6-9	1	1	1	1	0		0		4	1	0		1	1	0		1	3	3	不达标	0	1	0	1	5	0	1
871	1	1	9	3		男	2023-07-30	2024-03-15	7	39	4	2950	50	自然受孕	69.3	8.5	43	999	云阳县南溪镇水市社区	1	7	6-9	1	2	1	1	1	1	1	1	0		0		1	1	1	1	1	5	4	不达标	0	0	1	1	999	0	1
793	1	1	5	2		女	2023-08-17	2024-03-15	6	38	4	2980	50	自然受孕	62.4	6.5	42.8	131	重庆市秀山县中和街道凤凰社区华信凤屿2期1栋5-1	1	6	nofeeding				0													0	0	0	不达标						0	0
2132	1	1	4	2		男	2023-06-10	2024-03-15	9	39	5	3600	50	自然受孕	70	9.5	45.2	999	重庆市荣昌区昌元街道拓新红城18-16-2	5	6	6-9	2	3	1	1	1	1	0		4	1	0		1	1	1	1	1	5	4	不达标	0	0	0	1	999	0	0
3602	1	1	13	3	3	男	2023-08-01	2024-03-15	7	39	0	3290	50	自然受孕	74	10.9	44.5	128		2	6	6-9	1	1	1	1	0		1	1	1	1	0		1	1	1	1	1	5	4	不达标	0	1	0	1	10	0	1
486	1	1	6	1	永川	男	2022-09-19	2024-03-15	17	38	2	3500	49	自然受孕	80	11	48.8	115		4	3	6-9	2	3	2	1	2	1	1	1	3	1	2	1	2	1	2	1	1	7	5	达标	2	1	1	1	999	0	1
807	1	1	5	2		男	2023-02-18	2024-03-15	12	38	6	3330	50	自然受孕	80.6	10.5	46.8	113		5	4	4-6	2	1	0	1	0		0		0		0		1	1	1	1	1	3	2	不达标	0	1	1	1	999	0	1
2353	1	1	14	3		男	2023-03-07	2024-03-15	12	40	0	2810	50	自然受孕	74	9	44	999	重庆市长寿区葛兰镇金山村4组156号附1号	5	8	6-9	1	3	0	1	0		1	1	0		0		1	1	0		1	3	3	不达标	0	1	1	1		0	1
3275	1	1	2	2		男	2022-09-20	2024-03-15	17	38	4	3650	51	自然受孕	84	11.4	47	134		5	8	6-9	2	0	0	0	2	1	1	1	0		0		1	1	1	1	1	4	3	不达标	0	1	1	1	999	1	1
1655	1	1	11	2		女	2022-08-16	2024-03-15	18	40	5	3980	51	自然受孕	85	12	47.4	999	重庆市涪陵区荔枝街道博翠府6-24-5	5	6	4-6	2	3	0	1	2	1	1	1	0		0		1	1	2	1	1	5	4	不达标	1	1	1	1	999	0	1
2038	1	1	4	3		男	2023-06-29	2024-03-15	8	36	2	2900	49	自然受孕	73	9	44	999	重庆市荣昌区安富街道通安村136号	6	1	6-9	1	2	1	1	1	1	1	1	0		1	1	1	1	1	1	1	6	4	不达标	0	0	1	1		0	1
2013	1	1	4	3		男	2023-05-01	2024-03-15	10	34	2	1830	42	自然受孕	65.5	6.9	43	999	重庆市荣昌区安富街道洗布潭9组62号	5	0	6-9	0	2	1	1	1	1	1	1	0		0		1	1	1	1	1	5	4	不达标	1	0	0	1		0	1
2005	1	1	4	3		女	2022-12-20	2024-03-15	14	39	0	2900	49	自然受孕	73	8	44.5	999	重庆市荣昌区安富街道洗布潭8组	5	5	6-9	2	2	1	1	1	1	1	1	0		1	1	1	1	1	1	1	6	4	不达标	1	1	1	1		0	1
3844	1	1	13	3		女	2022-07-17	2024-03-15	19	41	2	3650	50	自然受孕	80	10.2	46.5	120		5	6	6-9	2	3	2	1	1	1	2	1	2	1	2	1	3	1	1	1	1	7	5	达标	2	1	1	1	999	0	1
771	1	1	9	2		男	2023-07-18	2024-03-15	7	40	0	3690	50	自然受孕	70	9.5	44	119	重庆市云阳县双江街道办事处稻场社区居委会一品蓝湾6栋23-3	3	7	6-9	1	1	1	1	0		1	1	0		0		1	1	1	1	1	4	3	不达标	1	1	0	1	999	0	1
3490	1	1	12	2		男	2022-02-21	2024-03-15	24	39	2	3000	50	自然受孕	78	8	49.2	125		5	8	6-9	2	1	2	1	1	1	2	1	1	1	2	1	2	1	2	1	1	7	5	达标	0	1	1	1		0	1
445	1	1	1	2	渝碚	女	2023-08-18	2024-03-15	6	40	3	3100	50	自然受孕	68.6	8.3	43.7	113	重庆市沙坪坝区覃家岗街道梨树湾村圣地亚南区5-12-4	3	6	6-9	1	1	1	1	1	1	1	1	0		0		0		1	1	1	4	4	不达标	0	1	0	1	999	0	1
3989	1	1	10	3		女	2023-05-15	2024-03-15	10	37	5	2600	47	自然受孕	73.3	9.5	46.3	999		5	2	6-9	2	1	1	1	0		0		0		0		0		2	1	1	2	2	不达标	0	0	0	1	999	0	1
2535	1	1	8	1		男	2023-05-05	2024-03-15	10	39	5	3170	51	自然受孕	71.5	10.9	45.8	122	聚奎镇	4	7	4-6	2	2	0	1	0		1	1	3	1	0		1	1	0		1	4	4	不达标	0	0	0	1	999	0	1
1247	1	1	14	2		男	2022-09-01	2024-03-15	18	40	0	3830	51	自然受孕	89	12	999	999	重庆市长寿区菩提街道碧园社区居委会凤城华府18幢27-4	5	6	6-9	2	1	0	1	1	1	0		0		0		1	1	1	1	1	4	3	不达标	0	1	1	1		1	1
2161	1	1	3	3		女	2023-03-09	2024-03-15	12	40	5	4140	50	自然受孕	77	11	47	999	重庆市璧山区大兴镇船形村2组	5	6	6-9	2	1	0	1	0		1	1	0		0		0		0		0	2	2	不达标	1	0	0	1		0	1
291	1	1	2	2		女	2023-06-08	2024-03-15	9	39	0	2600	47	自然受孕	68.5	7.1	44.6	0	0	5	6	6-9	2	2	1	1	1	1	1	1	1	1	0		1	1	1	1	1	6	5	达标	0	0	0	1	999	0	1
737	1	1	12	1		男	2023-03-27	2024-03-15	11	39	0	3600	51	自然受孕	75.3	9.2	45.8	117		5	6	4-6	2	2	0	1	2	1	0		2	1	0		2	1	2	1	1	5	4	不达标	0	1	0	1	999	0	1
3678	1	1	13	3		女	2022-08-14	2024-03-15	19	38	2	1640	49	自然受孕	78.5	10.4	46	133		5	6	6-9	2	2	1	1	2	1	1	1	1	1	0		2	1	2	1	1	6	5	达标	2	1	1	1	999	0	1
1869			5	3		男	2023-04-11	2024-03-15	11	41	1	3550	51	自然受孕	73.4	8.5	44.6	999	梅江镇新联村麻家寨组	5	5	6-9	2	1	0	1	0		1	1	0		0		0		2	1	1	3	3	不达标	0	1	0	1		0	1
3446	1	1	12	2		男	2023-07-09	2024-03-15	8	40	3	3160	50	自然受孕	68.5	8.7	43.5	117		3	6	4-6	1	1	0	1	0		1	1	0		0		1	1	1	1	1	4	3	不达标	0	1	0	1		0	1
2047	1	1	4	3		女	2023-08-01	2024-03-15	7	40	5	2900	49	自然受孕	64	7.2	41	124		3	5	6-9	1	2	1	1	1	1	1	1	0		0		1	1	1	1	1	5	4	不达标	0	1	0	1		0	1
3480	1	1	12	2		男	2023-06-10	2024-03-15	9	40	1	3680	50	自然受孕	71.5	8.2	44.5	999		5	4	6-9	2	2	0	1	1	1	1	1	0		0		1	1	1	1	1	5	4	不达标	0	0	0	1		0	1
986	1	1	10	2		女	2023-05-14	2024-03-15	10	40	2	4100	52	自然受孕	70.9	8.7	44.9	999	江津几江荣华b区47-3	3	6	6-9	1	1	0	1	2	1	0		0		0		2	1	2	1	1	4	3	不达标	1	1	0	1	999	0	1
2030	1	1	4	3		女	2023-03-01	2024-03-15	12	38	4	2990	50	自然受孕	71	8.5	45	999	重庆市荣昌区安富街道古桥村3组	3	6	6-9	1	2	1	1	1	1	1	1	0		1	1	2	1	2	1	1	6	4	不达标	1	1	1	1		0	1
2008	1	1	4	3		男	2023-02-20	2024-03-15	12	38	5	3660	51	自然受孕	77.7	9.5	43.5	999	重庆市荣昌区安富街道和平路177号	6	5	6-9	1	2	1	1	1	1	1	1	1	1	1	1	1	1	1	1	1	7	5	达标	1	1	1	1		0	1
3771	1	1	13	3		男	2023-03-03	2024-03-15	12	39	2	3100	50	自然受孕	77	10.3	46.7	118		5	3	6-9	2	1	1	1	1	1	1	1	1	1	1	1	1	1	1	1	1	7	5	达标	1	1	1	1	999	0	1
1555	1	1	6	2		男	2022-11-06	2024-03-15	16	39	1	2850	49	自然受孕	73	11	46	118		1	6	6-9	2	1	0	1	1	1	1	1	1	1	0		1	1	1	1	1	6	5	达标	1	0	1	1		0	1
305	1	1	1	2		女	2022-05-17	2024-03-15	21	37	4	2200	45	试管婴儿	80	10.5	999	127	重庆市沙坪坝区天星桥街道小正街天正街51-1-1	4	0	6-9	2	1	0	1	1	1	1	1	0		0		1	1	1	1	1	5	4	不达标	0	1	1	1	999	0	1
1116	1	1	3	2		男	2023-08-23	2024-03-15	6	38	6	3140	49	自然受孕	67.8	7.6	43.5	118		2	3	6-9	1	1	0	1	0		0		0		0		0		0		0	1	1	不达标	0	0	0	1		1	0
1678	1	1	11	1		男	2023-09-14	2024-03-15	6	38	4	2480	49	自然受孕	64.7	7.5	42.5	105		1	6	nofeeding				0													0	0	0	不达标						0	1
4082	1	1	10	3		女	2023-01-29	2024-03-15	13	39	0	3300	50	自然受孕	74	8.9	43	112		5	6	6-9	2	3	1	1	2	1	1	1	1	1	1	1	3	1	3	1	1	7	5	达标	1	1	0	1	999	0	1
1425	1	1	7	3		男	2023-03-12	2024-03-15	12	38	4	3790	50	自然受孕	78	10	47	129	重庆市市辖区南川区西城街道龙济桥社区桐栖学府31-18-2	3	1	4-6	1	3	1	1	1	1	0		0		0		0		1	1	1	3	3	不达标	2	1	1	1	999	0	0
913	1	1	13	2		男	2023-07-21	2024-03-15	7	40	3	3650	50	自然受孕	70	9	45.1	999	重庆市奉节县鱼复街道康宁社区东坡街	5	0	6-9	2	0	0	0	0		0		0		0		0		0		0	0	0	不达标	0	0	0	1	999	0	1
1675	1	1	11	1		男	2023-08-19	2024-03-15	6	38	1	3810	50	自然受孕	67	9.5	45	106	重庆市涪陵区荔枝街道金科天籁城8栋26-6	3	5	4-6	1	1	0	1	0		0		0		0		0		0		0	1	1	不达标	0	0	0	1	999	0	1
1289	1	1	14	2		女	2023-06-11	2024-03-15	9	38	0	3850	49	自然受孕	66	8.2	42.3	130		5	5	4-6	2	1	1	1	1	1	1	1	0		0		1	1	2	1	1	5	4	不达标	0	0	0	1		0	1
1034	1	1	4	2		男	2022-08-05	2024-03-15	19	37	2	2530	49	自然受孕	80	10.1	46	124		5	6	6-9	1	3	0	1	0		1	1	0		0		0		1	1	1	3	3	不达标	1	1	1	1	999	0	1
3368	1	1	15	3		女	2023-02-15	2024-03-15	13	38	6	3200	49	自然受孕	69	8	44	999		5	6	6-9	2	3	0	1	1	1	0		4	1	0		0		2	1	1	4	4	不达标	2	1	1	1		0	1
2877	1	1	9	3		男	2023-04-14	2024-03-15	11	39	0	3550	51	自然受孕	73.4	10	46	115		5	6	6-9	2	2	0	1	2	1	0		0		0		1	1	1	1	1	4	3	不达标	0	1	0	1	999	0	1
2872	1	1	9	3		男	2022-08-27	2024-03-15	18	38	6	3300	50	自然受孕	80.5	11	999	120		4	0	6-9	2	2	1	1	2	1	1	1	0		0		2	1	2	1	1	5	4	不达标	1	1	1	1	200	0	1
3453	1	1	12	2		女	2023-03-05	2024-03-15	12	39	2	3040	49	自然受孕	74	9.7	45	117		5	6	6-9	2	2	0	1	2	1	1	1	4	1	0		2	1	2	1	1	6	5	达标	0	1	1	1		0	1
1451	1	1	8	1		男	2022-09-07	2024-03-15	18	39	0	5400	50	自然受孕	75.9	9.1	45.2	999	安胜镇	4	0	6-9	0	2	1	1	2	1	1	1	2	1	1	1	1	1	1	1	1	7	5	达标	1	1	1	1	999	0	1
3506	1	1	5	2		女	2023-01-15	2024-03-15	14	34	2	3000	49	自然受孕	68.5	8.8	999	999		5	6	6-9	2	3	0	1	3	1	1	1	0		1	1	0		3	1	1	5	4	不达标	0	1	1	1	999	1	0
1547	1	1	6	3		女	2022-11-25	2024-03-15	15	39	2	3000	50	自然受孕	73	10	999	999	乡镇	1	12	6-9	2	2	0	1	2	1	1	1	1	1	0		2	1	2	1	1	6	5	达标	2	1	1	1	200	0	0
3733	1	1	13	3		男	2022-09-26	2024-03-15	17	38	5	3650	50	自然受孕	83	11.1	999	110		4	3	6-9	2	1	0	1	0		0		0		0		0		0		0	1	1	不达标	0	1	0	1	999	0	1
1282	1	1	14	2		女	2023-09-10	2024-03-15	6	39	2	3170	50	自然受孕	62.5	7.1	43	123		4	6	nofeeding				0													0	0	0	不达标						0	1
3736	1	1	13	3		男	2022-09-13	2024-03-15	18	40	3	4100	53	自然受孕	87	13.4	999	999		5	6	6-9	2	1	1	1	0		0		0		0		1	1	0		1	2	2	不达标	0	0	0	1	999	0	1
3048	1	1	4	1		男	2022-04-09	2024-03-15	23	37	0	2800	49	自然受孕	82.5	11.2	45.5	999	重庆市荣昌区昌州中华奥城7-9-2	5	6	6-9	2	2	1	1	2	1	0		1	1	1	1	2	1	1	1	1	6	4	不达标	1	1	1	1	999	0	1
743	1	1	12	1		女	2022-03-29	2024-03-15	23	39	6	3240	50	自然受孕	86.6	10.8	48.1	120		5	0	6-9	2	2	1	1	2	1	0		0		1	1	2	1	2	1	1	5	3	不达标	0	1	1	1	999	0	1
855	1	1	9	3		男	2023-07-12	2024-03-15	8	38	5	3960	52	自然受孕	74	10	999	999	重庆市云阳县南溪镇水市社区至府路	5	0	6-9	0	1	1	1	0		1	1	0		0		0		0		0	2	2	不达标	0	1	1	1	999	0	1
232	1	1	14	3		女	2023-09-05	2024-03-15	6	40	1	3550	50	自然受孕	65	8	42	118		1	6	6-9	1	1	0	1	0		1	1	0		0		0		1	1	1	3	3	不达标	0	0	0	1		0	1
3815	1	1	13	1		女	2023-09-05	2024-03-15	6	36	0	2650	46	自然受孕	63.5	6.8	41.9	114		3	6	6-9	1	0	0	0	0		0		0		0		0		0		0	0	0	不达标	0	0	0	1	9990	1	0
180	1	1	3	2		女	2023-03-08	2024-03-15	12	40	0	3570	50	自然受孕	73.6	9.4	47	999	重庆市璧山区璧城街道天正9-22-1	5	0	6-9	0	2	0	1	2	1	1	1	4	1	1	1	1	1	4	1	1	7	5	达标	0	1	1	1	999	0	1
2315	1	1	14	2		女	2022-09-14	2024-03-15	18	40	4	2800	50	自然受孕	79.3	11	999	126		5	6	6-9	2	1	1	1	2	1	1	1	1	1	1	1	3	1	1	1	1	7	5	达标	1	1	1	1		0	1
166	1	1	3	2		男	2022-09-08	2024-03-15	18	39	6	4250	52	自然受孕	85.5	12.1	47.2	120		5	6	6-9	2	2	1	1	1	1	1	1	3	1	0		1	1	2	1	1	6	5	达标	1	1	1	1		0	1
3878	1	1	13	3		男	2022-08-23	2024-03-15	18	40	6	3500	51	促排卵	80.5	11	45.5	145		5	0	6-9	2	2	1	1	2	1	1	1	1	1	1	1	2	1	2	1	1	7	5	达标	1	1	1	1	999	0	1
1786	1	1	9	2		男	2023-02-12	2024-03-15	13	40	1	4085	51	自然受孕	80.2	13.5	46	122	重庆市云阳县人和街道人和社区56号	5	12	6-9	2	1	1	1	1	1	0		0		0		1	1	1	1	1	4	3	不达标	1	1	1	1	999	0	1
3634	1	1	13	3		女	2023-08-27	2024-03-15	6	39	2	3150	50	自然受孕	67	7.8	43	106		4	0	6-9	2	1	0	1	1	1	0		0		0		0		0		0	2	2	不达标	0	0	0	1	999	0	1
4066	1	1	10	2		男	2023-09-12	2024-03-15	6	37	0	3080	49	自然受孕	67.5	8.7	42.8	112		1	6	nofeeding				0													0	0	0	不达标						0	0
1790	1	1	9	2		男	2022-09-20	2024-03-15	17	38	6	3200	50	自然受孕	73	8.1	47.3	999	重庆市云阳县人和街道立新社区立新路227号	5	10	4-6	2	1	1	1	1	1	1	1	1	1	1	1	1	1	1	1	1	7	5	不达标	1	1	1	1	999	0	1
3476	1	1	12	2		男	2023-08-26	2024-03-15	6	39	4	3400	50	自然受孕	69	8	45	111		3	5	4-6	1	1	0	1	0		0		0		0		0		0		0	1	1	不达标	0	0	0	1		0	1
2766	1	1	12	3		女	2022-10-08	2024-03-15	17	39	0	3720	52	自然受孕	80.7	12	41.8	126		5	5	6-9	2	2	0	1	3	1	1	1	2	1	0		1	1	1	1	1	6	5	达标	2	1	1	1	999	0	0
200	1	1	3	2		男	2023-06-16	2024-03-15	8	39	6	3250	50	自然受孕	73	8.9	43.6	999	重庆市璧山区璧城街道芋荷社区	3	6	6-9	1	1	0	1	0		0		4	1	0		1	1	0		1	3	3	不达标	0	0	0	1		0	1
176	1	1	3	2		女	2023-03-20	2024-03-15	11	39	3	3340	49	自然受孕	74.1	8.6	45.6	999	重庆市璧山区璧城街道交职校还建房12-2-6-2	5	6	6-9	0	2	0	1	2	1	1	1	3	1	0		0		2	1	1	5	5	达标	1	1	1	1	999	0	1
189	1	1	3	2		女	2022-03-14	2024-03-15	24	38	4	2990	50	自然受孕	86.5	11.6	47.7	999	重庆市璧山区璧城街道塘湾阳光馨苑1-3-6-2	5	6	6-9	2	1	0	1	2	1	1	1	3	1	0		0		2	1	1	5	5	达标	2	1	1	1		0	1
1795	1	1	9	2		女	2022-04-30	2024-03-15	22	39	2	3500	50	自然受孕	82.4	11.3	46.5	999	重庆市云阳县人和街道立新社区立新路315号	5	6	6-9	2	1	1	1	1	1	1	1	0		0		1	1	1	1	1	5	4	不达标	1	1	1	1	999	0	1
1855	1	1	5	3		女	2022-05-26	2024-03-15	21	39	6	3550	50	自然受孕	81.2	10.3	48.5	999	梅江镇新营村大湾组18号	5	3	6-9	2	2	0	1	0		2	1	0		0		0		0		0	2	2	不达标	2	0	1	1	999	0	0
1278	1	1	14	2		女	2023-08-05	2024-03-15	7	38	1	2610	49	自然受孕	63	7.3	41	125		1	6	6-9	1	0	0	0	0		0		0		0		0		0		0	0	0	不达标	0	0	0	0		0	1
540	1	1	6	3		女	2022-03-19	2024-03-15	23	41	1	2800	48	自然受孕	82	11.2	47.5	999	乡镇	4	6	6-9	1	2	1	1	1	1	0		1	1	0		1	1	1	1	1	5	4	不达标	2	1	1	1	999	1	0
3843	1	1	13	3		男	2022-03-01	2024-03-15	24	37	5	3650	51	自然受孕	86	12.5	48	148		5	8	9-12	2	1	2	1	0		0		3	1	0		0		0		0	2	2	不达标	1	1	1	1	999	0	0
4049	1	1	10	2		女	2023-08-29	2024-03-15	6	40	2	3590	50	自然受孕	72.5	9	44.1	999		3	6	6-9	1	0	0	0	0		0		0		0		0		0		0	0	0	不达标	0	0	0	1	999	0	1
1842	1	1	5	3		女	2022-09-16	2024-03-15	17	41	0	3150	50	自然受孕	78.4	10.1	46	120		4	5	6-9	2	2	1	1	1	1	0		1	1	1	1	1	1	1	1	1	6	4	不达标	2	1	1	1	999	0	0
1120	1	1	3	2		女	2023-07-03	2024-03-15	8	40	6	3770	50	自然受孕	69.2	9.5	44	118	重庆市璧山区青杠双路社区	5	4	6-9	2	1	0	1	1	1	0		0		0		1	1	1	1	1	4	3	不达标	0	0	0	1		0	1
241	1	1	14	3		女	2023-06-30	2024-03-15	8	39	0	2600	49	自然受孕	73	10	45	999	重庆市长寿区洪湖镇沙湾社区	5	0	6-9	2	2	2	1	1	1	0		0		2	1	2	1	3	1	1	5	3	不达标	1	1	1	1		0	1
4021	1	1	10	1		男	2023-09-14	2024-03-15	6	38	6	3700	50	自然受孕	66.6	7.9	41.3	133		5	2	6-9	2	0	0	0	0		0		0		0		0		0		0	0	0	不达标	2	0	0	1	999	0	1
1366	1	1	2	1		女	2023-06-07	2024-03-15	9	39	3	2850	50	自然受孕	70	8	45.2	114		3	6	6-9	1	2	1	1	3	1			0		0		2	1	2	1	1	4	3	不达标	1	1	0	1		0	1
4000	1	1	10	3		男	2023-03-19	2024-03-15	11	38	2	2500	54	自然受孕	75.2	9.5	45	999		3	6	6-9	2	3	0	1	2	1	1	1	4	1	1	1	0		2	1	1	6	5	达标	3	1	1	1	999	0	1
3712	1	1	13	3		男	2022-03-02	2024-03-15	24	40	0	3350	50	自然受孕	92.5	13.7	46	121		5	6	6-9	2	3	1	1	2	1	1	1	1	1	1	1	1	1	1	1	1	7	5	达标	1	1	1	1	999	0	1
2059	1	1	4	3		女	2022-03-04	2024-03-15	24	38	0	3120	50	自然受孕	85	13	45	999	重庆市荣昌区安富街道怡园小区3栋	5	0	6-9	2	2	1	1	1	1	1	1	1	1	1	1	1	1	1	1	1	7	5	达标	1	1	1	1		0	1
1876	1	1	5	3		男	2023-07-19	2024-03-15	7	41	0	3650	50	自然受孕	70.4	10.6	45.6	127		5	0	6-9	2	2	0	1	1	1	1	1	0		0		0		1	1	1	4	4	不达标	0	0	0	1		0	0
1878	1	1	5	3		男	2023-08-25	2024-03-15	6	40	3	3760	51	自然受孕	66	8.5	43	117		3	5	6-9	1	0	0	0	0		0		0		0		1	1	0		1	1	1	不达标	0	0	0	1		0	1
2009	1	1	4	3		男	2022-12-14	2024-03-15	15	41	0	3100	50	自然受孕	73	8.6	43	999	重庆市荣昌区安富街道洗布潭5组192号	5	5	6-9	0	2	1	1	1	1	1	1	1	1	1	1	1	1	1	1	1	7	5	达标	1	1	1	1		0	1
1018	1	1	4	2		女	2022-08-05	2024-03-15	19	38	5	3350	50	自然受孕	77	10	46.5	114	重庆市荣昌区峰高街道金银村5组48号	2	3	6-9	2	0	0	0	0		1	1	1	1	0		0		2	1	1	3	3	不达标	1	1	1	1	0	1	1
1657	1	1	11	1		男	2022-08-06	2024-03-15	19	38	2	3600	50	自然受孕	80.5	12	47.7	999	重庆市涪陵区崇义街道中慧第一城14栋1单元3楼2号	5	8	6-9	0	2	0	1	2	1	0		2	1	0		1	1	2	1	1	5	4	不达标	2	1	1	1	999	0	1
474	1	1	6	1	永川	女	2023-06-04	2024-03-15	9	36	2	2430	47	自然受孕	68.5	8.6	44	999	城区	6	6	4-6	2	1	1	1	0		1	1	4	1	0		1	1	1	1	1	5	4	不达标	0	1	0	0		1	1
1140	1	1	3	2		男	2022-07-28	2024-03-15	19	39	2	3700	51	自然受孕	86.1	11.5	47	116		5	4	6-9	2	1	1	1	1	1	1	1	2	1	0		1	1	1	1	1	6	5	达标	0	1	1	1		0	1
482	1	1	6	1	永川	女	2023-02-21	2024-03-15	12	38	5	3330	49	自然受孕	71.3	8.3	44.2	999	城区	5	6	6-9	2	2	1	1	1	1	0		4	1	0		2	1	0		1	4	4	不达标	1	1	1	1	9990	1	0
2371	1	1	2	1		女	2023-06-08	2024-03-15	9	39	6	3180	49	自然受孕	72.4	8.8	45.8	0	0	5	3	6-9	2	2	0	1	1	1	1	1	0		0		1	1	2	1	1	5	4	不达标	0	1	1	1		0	1
3324			8	3		男	2023-05-24	2024-03-15	9	39	3	3100	50	自然受孕	71.2	8.6	44.6	999		1	6	4-6	2	1	0	1	0		0		0		0		1	1	0		1	2	2	不达标	3	1	0	1		0	0
738	1	1	12	1		男	2023-07-08	2024-03-15	8	38	2	3230	49	试管婴儿	68.4	9.5	44	112		5	6	6-9	2	1	0	1	0		0		0		0		1	1	1	1	1	3	2	不达标	0	0	0	1	999	0	1
3609	1	1	13	3		男	2023-03-07	2024-03-15	12	38	3	3100	50	自然受孕	72	8.9	45	114		5	3	6-9	2	2	1	1	1	1	0		0		1	1	1	1	1	1	1	5	3	不达标	1	1	1	1	999	0	0
1389	1	1	7	3		女	2023-03-13	2024-03-15	12	39	6	3050	50	自然受孕	69.5	8.3	45.2	128	重庆市市辖区南川区大有镇大一社区2社	3	0	6-9	2	3	3	1	1	1	2	1	0		0		1	1	2	1	1	5	4	不达标	2	1	1	1	999	0	1
1506	1	1	6	2		男	2023-08-09	2024-03-15	7	40	3	2950	50	自然受孕	65.9	7.2	42.3	999	城区	6	1	6-9	1	0	0	0	0		0		0		0		2	1	2	1	1	2	1	不达标	0	1	0	1		0	0
134	1	1	3	2		男	2022-09-02	2024-03-15	18	40	4	3580	51	自然受孕	80	11.2	48.1	122		5	0	6-9	0	3	1	1	2	1	0		3	1	0		1	1	1	1	1	5	4	不达标	1	1	1	1	999	0	1
2867	1	1	9	3		男	2022-04-25	2024-03-15	22	39	0	3280	49	自然受孕	86.5	12.2	999	999	重庆市云阳县凤鸣镇盖下坝移民局安置房D栋2单元702	4	6	6-9	2	3	1	1	2	1	1	1	0		0		2	1	1	1	1	5	4	不达标	1	1	1	1	999	0	1
2060	1	1	4	3		男	2022-03-02	2024-03-15	24	36	5	2600	49	自然受孕	85	12	45	999	重庆市荣昌区安富街道华江6村4栋3单元4-2	5	6	6-9	2	3	1	1	1	1	1	1	0		1	1	1	1	1	1	1	6	4	不达标	1	1	1	1		0	1
3618	1	1	13	3		男	2022-03-10	2024-03-15	24	40	2	3000	50	自然受孕	90	12	49	119		5	8	6-9	2	3	0	1	1	1	0		1	1	1	1	1	1	1	1	1	6	4	不达标	1	1	1	1	80	0	0
3944	1	1	13	3		女	2023-09-09	2024-03-15	6	39	4	3200	50	自然受孕	62.5	7	42	120		1	6	6-9	1	0	0	0	0		0		0		0		0		0		0	0	0	不达标	0	0	0	0		0	1
1229	1	1	14	2		女	2023-07-12	2024-03-15	8	39	5	4400	51	自然受孕	67.5	7.5	4.2	116		5	4	6-9	2	2	0	1	0		1	1	0		0		1	1	1	1	1	4	3	不达标	0	0	0	1		0	0
2906	1	1	5	3		女	2023-02-07	2024-03-15	13	39	0	6000	50	自然受孕	70.5	9.4	43.7	999	洪安镇边城边城路	5	4	6-9	2	3	1	1	1	1	1	1	1	1	1	1	1	1	1	1	1	7	5	达标	1	1	1	1		0	1
196	1	1	3	2		男	2023-04-07	2024-03-15	11	39	2	3430	50	自然受孕	70.8	8.9	44.4	999	重庆市璧山区璧城街道职教中心家属院1-3-1	6	6	6-9	2	2	0	1	2	1	1	1	4	1	0		0		2	1	1	5	5	达标	1	1	1	1		0	1
1917	1	1	5	1		女	2023-03-30	2024-03-15	11	39	3	3250	50	自然受孕	75	9.5	48	999	秀山县中和街道五岳广场北区7栋	5	3	6-9	2	1	0	1	1	1	1	1	0		0		1	1	2	1	1	5	4	不达标	1	1	0	1		1	1
1463	1	1	8	1		女	2022-11-07	2024-03-15	16	37	2	2880	42	自然受孕	75	9.6	43.8	124	香榭丽舍	5	6	6-9	2	2	0	1	2	1	2	1	2	1	2	1	0		2	1	1	6	5	达标	0	1	1	1	999	0	1
791	1	1	5	2		女	2023-08-08	2024-03-15	7	39	1	3350	50	自然受孕	68.7	8	43.2	117		6	5	6-9	1	0	1	1	0		1	1	0		0		1	1	1	1	1	4	3	不达标	0	1	0	1	100	0	1
2031	1	1	4	3		女	2023-06-27	2024-03-15	8	40	0	2700	49	自然受孕	71	8.3	41	999	重庆市荣昌区安富街道步行街34号	5	1	6-9	0	2	1	1	0		1	1	0		0		1	1	1	1	1	4	3	不达标	1	1	0	1		0	1
2026	1	1	4	3		女	2023-03-26	2024-03-15	11	38	5	3000	50	自然受孕	77	9	43	999	重庆市荣昌区安富洗布谭村8组29号	5	6	6-9	0	2	1	1	1	1	1	1	0		1	1	1	1	1	1	1	6	4	不达标	1	1	1	1		0	1
2017	1	1	4	3		男	2023-04-02	2024-03-15	11	38	0	2800	49	自然受孕	76	8.8	43	999	重庆市荣昌区安富街道普陀村7组	5	6	6-9	2	2	1	1	2	1	1	1	1	1	1	1	1	1	2	1	1	7	5	达标	1	1	0	1		1	1
2016	1	1	4	3		女	2023-05-16	2024-03-15	9	40	5	2800	49	自然受孕	68.5	7.2	43	999	重庆市荣昌区安富街道沙河村3组74号	5	6	6-9	2	2	1	1	1	1	1	1	0		0		1	1	1	1	1	5	4	不达标	1	0	0	1		0	1
3605	1	1	13	3		男	2023-04-30	2024-03-15	10	36	2	2440	47	自然受孕	70	9	46.5	116		5	8	9-12	2	2	1	1	1	1	1	1	0		0		1	1	1	1	1	5	4	不达标	3	1	1	1	9999	0	0
3900	1	1	13	3		女	2022-02-25	2024-03-15	24	39	2	3900	51	自然受孕	89	14.9	48.5	121		5	6	6-9	2	3	1	1	2	1	1	1	1	1	1	1	1	1	1	1	1	7	5	达标	1	1	1	1	999	1	0
1243	1	1	14	2		男	2022-09-12	2024-03-15	18	38	2	3000	50	自然受孕	80	10	48	115		5	6	6-9	2	1	1	1	1	1	1	1	1	1	0		0		1	1	1	5	5	达标	0	1	0	1		0	1
2632	1	1	11	1		男	2023-08-12	2024-03-15	7	37	3	2760	46	自然受孕	67	8.5	43.5	999	0	4	1	6-9	2	3	1	1	2	1	0		4	1	0		1	1	1	1	1	5	4	不达标	0	0	0	1	9990	0	1
734	1	1	12	1		男	2023-04-15	2024-03-15	11	38	2	3130	50	自然受孕	73.5	10.4	47	127		5	4	6-9	2	2	0	1	2	1	1	1	0		0		2	1	2	1	1	5	4	不达标	0	1	0	1	9990	1	0
2624	1	1	11	1		女	2023-08-09	2024-03-15	7	38	6	3100	50	自然受孕	67	9	40	999	0	5	5	6-9	2	1	1	1	1	1	1	1	0		0		0		1	1	1	4	4	不达标	0	0	0	1	999	0	1
2646	1	1	11	1		男	2023-02-20	2024-03-15	12	37	0	2540	49	自然受孕	74.2	9.1	46.2	999	0	5	4	6-9	2	3	1	1	2	1	1	1	1	1	1	1	2	1	2	1	1	7	5	达标	1	1	1	1	999	0	1
2620	1	1	11	1		男	2022-02-24	2024-03-15	24	37	5	3900	50	自然受孕	82	12.2	999	999	未查询到	5	5	6-9	2	3	0	1	1	1	1	1	0		0		0		1	1	1	4	4	不达标	0	1	1	1	999	0	0
2617	1	1	11	1		男	2023-08-19	2024-03-15	6	39	1	3200	50	自然受孕	70	10	46	999	0	1	6	6-9	1	1	0	1	1	1	1	1	0		0		0		1	1	1	4	4	不达标	0	1	0	1	999	1	0
1191	1	1	3	3		女	2022-05-17	2024-03-15	21	39	1	3210	50	自然受孕	85.2	13	48	133	重庆市璧山区八塘镇一品社区	5	6	6-9	2	2	1	1	1	1	1	1	1	1	1	1	1	1	1	1	1	7	5	达标	1	1	1	1		0	1
153	1	1	3	2		女	2022-08-21	2024-03-15	18	38	5	3310	50	自然受孕	83	10.8	47.3	112		5	4	4-6	2	3	0	1	3	1	1	1	3	1	0		1	1	3	1	1	6	5	不达标	1	1	1	1	999	0	1
3143	1	1	3	2		男	2022-08-29	2024-03-15	18	38	6	3220	50	自然受孕	82.4	11.3	47.3	999	重庆市璧山区璧城街道建设路73号2栋2单元2-1	5	2	4-6	0	2	1	1	2	1	2	1	3	1	0		0		2	1	1	5	5	不达标	3	1	1	1	200	0	1
2156	1	1	3	3		女	2023-06-21	2024-03-15	8	40	6	3610	50	自然受孕	67.8	9	45	122		3	6	6-9	1	2	0	1	1	1	0		0		0		0		1	1	1	3	3	不达标	0	0	0	1		0	1
4037	1	1	10	1		男	2023-07-10	2024-03-15	8	39	3	2520	47	自然受孕	68.6	8.2	44.2	999		3	6	6-9	1	1	0	1	0		0		0		0		1	1	0		1	2	2	不达标	0	1	0	1	999	0	1
2536	1	1	8	1		女	2023-05-02	2024-03-15	10	40	5	3020	50	自然受孕	69	8.6	48	109	双桂街道	6	8	9-12	1	1	1	1	1	1	1	1	3	1	0		1	1	1	1	1	6	5	不达标	1	1	1	1	999	1	0
2141	1	1	4	2		男	2023-02-25	2024-03-15	12	40	3	3520	50	自然受孕	75	10	46	999	重庆市荣昌区昌元街道东邦城市广场D2-8-7	5	1	6-9	2	3	0	1	2	1	1	1	0		0		0		2	1	1	4	4	不达标	0	1	1	1	999	0	0
1186	1	1	3	3		男	2022-10-02	2024-03-15	17	35	1	3090	50	试管婴儿	76	12.2	47	999	重庆市璧山区八塘镇青云村2组104号附11号	5	0	6-9	2	2	2	1	2	1	1	1	0		0		2	1	1	1	1	5	4	不达标	0	1	1	1		0	0
3706	1	1	13	3		男	2023-03-05	2024-03-15	12	38	2	3070	50	自然受孕	74.5	11.7	999	999		5	8	6-9	2	1	1	1	0		0		0		1	1	0		0		0	2	1	不达标	0	0	0	1	999	0	1
1865			5	3		女	2023-01-19	2024-03-15	13	35	0	2250	48	自然受孕	72	8.1	44.5	999	梅江镇邑中居委会镇江组	6	6	6-9	2	3	0	1	1	1	0		0		0		0		0		0	2	2	不达标	0	1	1	1		0	0
2289	1	1	14	3		女	2022-09-05	2024-03-15	18	40	1	3020	46	自然受孕	84	11.8	47	128		5	6	6-9	2	3	0	1	1	1	1	1	1	1	0		1	1	1	1	1	6	5	达标	2	1	1	1		0	1
471	1	1	6	1	永川	男	2023-05-25	2024-03-15	9	38	1	3150	48	自然受孕	93.4	9.2	44.7	999	城区	6	1	4-6	2	2	0	1	0		0		4	1	0		1	1	1	1	1	4	3	不达标	0	1	0	0		0	1
1654	1	1	11	2		女	2022-08-31	2024-03-15	18	41	1	3510	50	自然受孕	81	9.8	44.6	122	重庆市涪陵区荔枝街道顺风路33号	5	6	4-6	2	2	0	1	2	1	1	1	1	1	0		2	1	2	1	1	6	5	不达标	1	1	1	1	999	0	1
3370	1	1	15	3		男	2022-08-20	2024-03-15	18	40	5	3000	30	自然受孕	75	17.5	42	128		5	8	6-9	2	1	1	1	1	1	1	1	1	1	0		1	1	1	1	1	6	5	达标	0	1	0	1		0	1
941	1	1	13	2		男	2022-08-30	2024-03-15	18	38	1	3670	51	自然受孕	83.5	12.3	51	117		3	6	6-9	2	2	0	1	2	1	0		0		0		3	1	2	1	1	4	3	不达标	0	1	1	1	999	0	1
2291	1	1	14	3		男	2022-08-28	2024-03-15	18	39	2	3120	51	自然受孕	81.7	22	47.5	999	重庆市长寿区凤城街道风陵路阳光岭秀	5	7	6-9	2	3	0	1	3	1	1	1	0		0		2	1	3	1	1	5	4	不达标	1	1	1	1		0	1
1249	1	1	14	2		女	2022-02-21	2024-03-15	24	38	6	2930	50	自然受孕	89.8	14.6	999	999	重庆市长寿区凤城街道凤岭路社区西门村1幢1单元2-1	2	3	6-9	2	2	0	1	1	1	1	1	1	1	1	1	1	1	0		1	6	5	达标	0	1	1	1		0	1
1079	1	1	4	1		女	2022-11-10	2024-03-15	16	38	4	2950	49	自然受孕	72.6	9	44.6	999	重庆市荣昌区昌州街道东邦城市花园2期2栋1单元7-3	5	4	4-6	2		1	1	1	1	1	1	0		0		1	1	1	1	1	5	4	不达标	2	1	1	1		0	1
3694	1	1	13	3		女	2023-07-07	2024-03-15	8	40	1	3100	50	自然受孕	73.6	12.8	46.2	121		2	4	nofeeding				0													0	0	0	不达标						0	1
1246	1	1	14	2		女	2022-09-05	2024-03-15	18	39	0	2900	50	自然受孕	79.8	12.1	999	999	重庆市长寿区菩提街道碧园社区居委会碧桂园豪园43幢25-3	5	3	6-9	0	0	0	0	1	1	0		0		0		1	1	1	1	1	3	2	不达标	0	1	1	1		1	0
2125	1	1	4	2		男	2023-09-12	2024-03-15	6	37	6	3250	50	自然受孕	66	7	42	999	重庆市荣昌区昌元街道桂花社区桂花街43号1-1-5	3	6	6-9	1	1	1	1	0		1	1	0		0		1	1	1	1	1	4	3	不达标	0	0	0	0		0	1
3865	1	1	13	3		女	2023-05-16	2024-03-15	9	39	4	2900	49	自然受孕	72	10.6	42	999		5	6	6-9	2	1	0	1	1	1	1	1	0		1	1	0		1	1	1	5	4	不达标	0	1	0	1	999	0	1
2614	1	1	11	1		男	2023-02-20	2024-03-15	12	39	2	3200	50	自然受孕	71	9.8	46	999	0	2	6	6-9	2	3	0	1	2	1	2	1	0		0		0		1	1	1	4	4	不达标	1			1	999	1	0
894	1	1	13	3		女	2022-07-31	2024-03-15	19	39	6	2600	46	自然受孕	79.3	9.7	999	127		5	6	6-9	2	3	1	1	2	1	1	1	0		0		1	1	1	1	1	5	4	不达标	3	1	1	1	999	0	0
811	1	1	5	2		女	2023-01-28	2024-03-15	13	40	3	3550	51	自然受孕	75.7	9.1	45.7	107		5	8	6-9	2	2	0	1	1	1	0		0		1	1	0		1	1	1	4	3	不达标	1	1	1	1	999	0	0
1913	1	1	5	1		男	2023-07-01	2024-03-15	8	39	2	4350	51	自然受孕	71.6	10	44.2	118		5	0	6-9	2	0	1	1	1	1	0		0		0		1	1	1	1	1	4	3	不达标	0	1	0	1		0	1
69	1	1	4	2		女	2022-09-02	2024-03-15	18	38	5	3150	48	自然受孕	82.5	11.3	45.5	113		5	3	4-6	2	3	0	1	2	1	1	1	0		0		0		3	1	1	4	4	不达标	0	1	1	1	999	0	1
2352	1	1	14	3		女	2023-09-03	2024-03-15	6	38	1	3410	50	自然受孕	70	8.5	43	999	重庆市长寿区葛兰镇葛兰桥社区葛兰街129-4	3	5	4-6	1	1	0	1	0		0		0		0		0		0		0	1	1	不达标	0	0	0	0		0	1
2656	1	1	11	1		女	2023-08-17	2024-03-15	6	38	4	3520	50	自然受孕	67.5	9	44.2	999	0	3	6	4-6	1	1	1	1	0		0		0		0		1	1	1	1	1	3	2	不达标	1	0	0	1	999	0	1
18	1	1	4	3		女	2022-12-16	2024-03-15	14	39	6	3450	50	自然受孕	77	11	42	999	荣昌区古昌镇冲锋村3组156号	5	3	0-4	2	3	1	1	1	1	1	1	2	1	1	1	1	1	1	1	1	7	5	达标	1	1	1	1	300	1	0
1781	1	1	9	2		女	2023-05-25	2024-03-15	9	39	2	3300	50	自然受孕	69.8	8	43.5	999	重庆市云阳县人和街道立新社区359号	3	10	6-9	1	1	1	1	1	1	1	1	1	1	1	1	1	1	1	1	1	7	5	达标	1	1	1	1	999	0	1
3477	1	1	12	2		女	2023-08-13	2024-03-15	7	38	5	2920	49	自然受孕	70	7.8	43	114		3	4	6-9	1	1	0	1	0		0		0		0		0		0		0	1	1	不达标	0	0	0	1		0	1
1769	1	1	9	2		女	2022-07-31	2024-03-15	19	39	4	3400	50	自然受孕	83.8	12.2	47	999	重庆市云阳县人和街道立新社区21社16号	5	12	6-9	2	1	1	1	1	1	1	1	0		0		1	1	1	1	1	5	4	不达标	1	1	1	1	999	0	1
2262	1	1	14	1		男	2023-03-26	2024-03-15	11	41	2	3610	51	自然受孕	78.3	9.4	45.8	999	重庆市长寿区东朝尚都3-5-6	5	3	6-9	2	1	0	1	1	1	1	1	0		0		1	1	1	1	1	5	4	不达标	0	1	1	1		0	1
1118	1	1	3	2		女	2023-07-02	2024-03-15	8	39	2	3210	50	自然受孕	70.6	9.2	46	135		5	4	6-9	2	1	1	1	1	1	1	1	0		0		1	1	1	1	1	5	4	不达标	0	1	1	1		1	0
2203	1	1	3	1		女	2023-07-26	2024-03-15	7	39	1	3220	49	自然受孕	68.3	7.9	42.8	999	重庆市云阳县桑坪镇长坪村凤凰城一期13栋21-3	5	6	6-9	2	0	1	1	1	1	1	1	0		0		1	1	1	1	1	5	4	不达标	0	1	0	1		0	1
4020	1	1	10	1		女	2023-07-13	2024-03-15	8	36	0	2750	48	自然受孕	70.2	8.3	43	123		5	6	6-9	2	0	0	0	0		0		0		0		0		0		0	0	0	不达标	0	0	0	1	999	0	1
2242	1	1	14	1		女	2023-09-15	2024-03-15	6	34	2	2300	46	自然受孕	63.5	7.7	41.2	118	重庆市长寿区天宫睿城7栋13-6	5	6	nofeeding				0													0	0	0	不达标						0	1
1542	1	1	6	3		男	2023-07-02	2024-03-15	8	38	3	2930	50	自然受孕	74	8.8	44	999	乡镇	2	6	nofeeding				0													0	0	0	不达标						0	1
622	1	1	11	2	荔枝	女	2022-06-27	2024-03-15	20	39	2	2920	49	自然受孕	80	10.5	999	126		1	6	6-9	0	2	0	1	1	1	0		0		0		1	1	1	1	1	4	3	不达标	0	1	1	1	999	1	0
3872	1	1	13	3		男	2023-07-31	2024-03-15	7	39	6	3310	50	自然受孕	70	10.7	42	136		5	6	6-9	2	2	0	1	0		0		0		0		0		0		0	1	1	不达标	0	0	0	0		0	1
2839	1	1	9	1		女	2023-07-27	2024-03-15	7	37	4	2550	47	自然受孕	67.1	7.7	42.1	106		6	3	6-9	2	1	1	1	1	1	1	1	0		0		0		0		0	3	3	不达标	0	1	0	0		0	1
939	1	1	13	2		女	2022-08-18	2024-03-15	18	38	3	3040	50	自然受孕	83	10.6	48	120		5	0	6-9	2	2	0	1	2	1	1	1	0		1	1	0		2	1	1	5	4	不达标	2	1	1	1	999	0	1
1771	1	1	9	2		女	2022-08-13	2024-03-15	19	40	0	3420	49	自然受孕	80.3	11	47	999	重庆市云阳县人和街道人和社区2组18号	5	14	6-9	2	0	1	1	0		0		1	1	0		1	1	1	1	1	4	3	不达标	1	1	1	1	999	0	1
1300	1	1	14	2		女	2023-02-06	2024-03-15	13	38	6	4300	51	自然受孕	75	10	45	999	重庆市长寿区江南街道B1幢3单元5-2	5	6	6-9	2	1	1	1	1	1	2	1	1	1	1	1	2	1	2	1	1	7	5	达标	2	1	1	1		0	1
557	1	1	6	2		女	2023-03-11	2024-03-15	12	41	6	3520	51	自然受孕	78.1	10.4	45.6	999	城区	5	6	6-9	2	2	0	1	2	1	1	1	0		0		1	1	1	1	1	5	4	不达标	1	1	0	1	999	0	1
723	1	1	12	1		男	2023-09-10	2024-03-15	6	38	4	3280	50	自然受孕	66.2	7.9	43.2	113		1	6	nofeeding				0													0	0	0	不达标						0	1
3709	1	1	13	3		女	2022-05-01	2024-03-15	22	38	4	2270	46	自然受孕	81	10.1	45	115		5	6	6-9	2	2	1	1	1	1	1	1	2	1	1	1	2	1	1	1	1	7	5	达标	1	1	1	1	999	0	1
1916	1	1	5	1		女	2023-07-05	2024-03-15	8	39	3	2700	49	自然受孕	67	7.7	43.5	999	秀山县中和街道阳光御园	6	6	6-9	1	2		1			1	1					1	1			1	3	3	不达标	1	1	0	1		0	1
2251	1	1	14	1		男	2023-06-24	2024-03-15	8	36	5	2850	49	自然受孕	72.4	10	45.2	999	重庆市长寿区金科世界城52-4-6	5	1	6-9	2	1	0	1	0		1	1	0		0		1	1	1	1	1	4	3	不达标	0	1	1	1		0	1
669	1	1	11	2	崇义街道	女	2023-08-28	2024-03-15	6	38	2	3250	50	自然受孕	68	9.4	42	999	涪陵区荔枝街道顺江社区轮船公司B栋2-2-3	2	1	nofeeding				0													0	0	0	不达标						0	1
2285	1	1	14	3		女	2023-03-02	2024-03-15	12	40	0	3390	50	自然受孕	77	10	44	125		5	1	6-9	2	3	0	1	0		1	1	0		0		1	1	1	1	1	4	3	不达标	0	1	1	1		0	1
1752	1	1	12	1		男	2022-05-30	2024-03-15	21	38	6	3250	50	自然受孕	81	12	44	999	重庆市綦江区文龙街道文龙社区优山美地6-25	3	6	6-9	1	1	1	1	1	1	1	1	1	1	1	1	1	1	1	1	1	7	5	达标	0	1	1	1	100	0	1
2148	1	1	3	3		女	2023-08-11	2024-03-15	7	38	5	2700	49	自然受孕	66.8	7	42	112		3	5	4-6	1	2	0	1	0		1	1	0		0		0		0		0	2	2	不达标	0	1	0	1		0	1
2462	1	1	7	2		男	2022-09-07	2024-03-15	18	40	0	3000	50	自然受孕	78	9.8	47.3	133		5	6	6-9	0	1	2	1	2	1	1	1	1	1	0		1	1	1	1	1	6	5	达标	0	0	0	1		0	1
2296	1	1	14	3		男	2022-03-03	2024-03-15	24	40	0	3700	50	自然受孕	90	14.3	45	999	重庆市长寿区凤城街道凤西社区寿城水岸二期6栋11-8	3	5	6-9	1	2	0	1	1	1	1	1	0		0		2	1	1	1	1	5	4	不达标	0	1	1	1		0	1
544	1	1	6	3		女	2023-02-12	2024-03-15	13	34	1	2970	48	自然受孕	72.8	9	46.2	999	乡镇	3	6	6-9	1	3	0	1	1	1	1	1	0		0		1	1	1	1	1	5	4	不达标	2	1	1	1	999	0	0
2795	1	1	12	2		女	2023-06-19	2024-03-15	8	34	5	2550	47	自然受孕	70	9.5	40	110		3	6	6-9	1	2	0	1	0		0		0		0		0		0		0	1	1	不达标	0	0	0	1	999	0	1
2779	1	1	12	3		男	2022-03-13	2024-03-15	24	41	1	3850	51	自然受孕	90	14	48.2	999	重庆市綦江区东溪镇三居社区东溪镇三居社区正街330号	5	6	6-9	1	3	0	1	2	1	0		4	1	0		0		1	1	1	4	4	不达标	0	1	1	1	999	0	0
2765	1	1	12	3		男	2023-01-14	2024-03-15	14	38	5	3570	51	自然受孕	78	10.5	47.2	999	重庆市綦江区通惠街道通惠社区新都汇1栋17-	5	6	6-9	2	2	0	1	2	1	1	1	0		0		2	1	1	1	1	5	4	不达标	1	1	0	1	999	0	1
1789	1	1	9	2		男	2022-09-05	2024-03-15	18	38	4	3320	50	自然受孕	78.3	11.6	48.5	999	重庆市云阳县人和街道立新社区5组9号	3	18	6-9	1	1	1	1	1	1	1	1	0		0		1	1	1	1	1	5	4	不达标	1	1	1	1	999	0	1
484	1	1	6	1	永川	女	2022-09-21	2024-03-15	17	38	2	2970	49	自然受孕	82	11.3	46.8	132		5	7	6-9	2	2	2	1	2	1	1	1	1	1	0		2	1	2	1	1	6	5	达标	1	0	1	1	999	0	1
458	1	1	1	1	渝碚	女	2022-09-10	2024-03-15	18	38	6	3350	49	自然受孕	81.8	11.7	45.8	128		5	6	6-9	2	3	1	1	2	1	1	1	0		0		2	1	2	1	1	5	4	不达标	0	1	1	1	999	0	1
2015	1	1	4	3		男	2023-05-23	2024-03-15	9	38	5	3840	51	自然受孕	74.2	11.2	46.9	999	重庆市荣昌区安富街道金富园2-9-5	5	6	6-9	2	2	1	1	1	1	1	1	0		0		1	1	1	1	1	5	4	不达标	1	0	0	1		0	1
2367	1	1	2	1		男	2022-10-04	2024-03-15	17	40	0	3570	50	自然受孕	81.6	11.6	45.8	0	0	4	6	6-9	2	2	1	1	2	1	1	1	1	1	1	1	2	1	2	1	1	7	5	达标	0	1	1	1	9990	1	0
805	1	1	5	2		男	2023-05-25	2024-03-15	9	38	2	3470	50	自然受孕	72.3	9.7	45.6	122		5	0	6-9	2	2	1	1	2	1	0		2	1	1	1	2	1	1	1	1	6	4	不达标	1	0	0	1	999	0	1
487	1	1	6	1	永川	男	2022-09-07	2024-03-15	18	38	4	3100	50	自然受孕	84	11.7	48.2	127		2	0	6-9	2	2	0	1	1	1	0		0		0		2	1	2	1	1	4	3	不达标	0	1	1	1	999	0	1
385	1	1	1	2		男	2023-06-18	2024-03-15	8	40	2	3600	51	自然受孕	72.5	9	44.5	103		6	6	6-9	1	1	0	1	0		1	1	0		0		1	1	0		1	3	3	不达标	0	0	0	1	999	0	1
2456	1	1	7	2		女	2022-12-21	2024-03-15	14	39	4	3740	52	自然受孕	78.6	9.8	37.5	999	南川乡镇	5	6	6-9	1	2	2	1	2	1	2	1	1	1	0		2	1	2	1	1	6	5	达标	1	0	0	1		0	1
3327			8	3		男	2022-09-10	2024-03-15	18	40	1	3000	50	自然受孕	78.5	11.8	999	121		5	0	6-9	0	1	0	1	0		1	1	0		1	1	0		1	1	1	4	3	不达标	1	1	1	1		0	1
2389	1	1	7	1		女	2023-03-08	2024-03-15	12	40	0	3500	50	自然受孕	75.5	9.5	44.5	124	重庆市市辖区南川区西城街道长远社区鸟巢海湾15-9-6	5	3	4-6	2	2	0	1	0		0		4	1	0		0		2	1	1	3	3	不达标	0	1	0	1	999	0	1
1782	1	1	9	2		男	2023-05-30	2024-03-15	9	40	4	3000	50	自然受孕	95	6.8	44.5	126	重庆市云阳县人和街道立新社区下四合院1-7-2	3	9	6-9	1	1	1	1	1	1	1	1	1	1	1	1	1	1	1	1	1	7	5	达标	1	1	1	1	999	0	1
1327	1	1	14	3		女	2023-08-28	2024-03-15	6	39	2	3200	50	自然受孕	66.5	8.4	44	999	重庆市长寿区双龙镇双龙村3组143号	1	6	nofeeding				0													0	0	0	不达标						0	1
429	1	1	1	1	沙区	女	2023-06-30	2024-03-15	8	35	0	2100	50	自然受孕	72	11.5	44.7	999	重庆市沙坪坝区覃家岗街道梨园融汇温泉城圣地亚南1栋	2	0	6-9	2	2	0	1	1	1	1	1	4	1	0		1	1	1	1	1	6	5	达标	1	1	0	1	50	0	1
1330	1	1	14	3		男	2023-08-08	2024-03-15	7	39	3	3350	50	自然受孕	68.5	9.5	43.8	124	重庆市长寿区双龙镇罗围街上	1	6	nofeeding				0													0	0	0	不达标						0	1
1227	1	1	14	2		男	2023-07-11	2024-03-15	8	38	4	3470	49	自然受孕	73	10	43	102		5	8	6-9	2	2	0	1	0		1	1	0		0		0		0		0	2	2	不达标	0	0	0	1		0	0
521	1	1	6	3		女	2023-09-11	2024-03-15	6	37	2	2560	47	自然受孕	65.5	7.4	43.5	999	乡镇	1	6	6-9	0	0	0	0	0		0		0		0		0		0		0	0	0	不达标	0	0	0	0		0	1
239	1	1	14	3		男	2023-06-18	2024-03-15	8	39	0	3250	50	自然受孕	69.9	7.8	44.8	120		5	0	6-9	2	2	0	1	2	1	0		0		0		1	1	1	1	1	4	3	不达标	1	0	0	1		0	1
237	1	1	14	3		男	2023-05-12	2024-03-15	10	39	2	3750	50	自然受孕	70	9.1	43.5	118		5	0	6-9	2	2	0	1	1	1	0		0		0		1	1	1	1	1	4	3	不达标	0	0	0	1		0	1
1195	1	1	3	3		男	2022-12-23	2024-03-15	14	39	3	3350	50	试管婴儿	79	10	47	999	重庆市璧山区八塘镇一品社区金海湾	5	0	6-9	2	2	0	1	1	1	1	1	2	1	1	1	2	1	1	1	1	7	5	达标	1	1	1	1		0	1
193	1	1	3	2		女	2023-09-10	2024-03-15	6	39	2	3610	50	自然受孕	67.5	6.7	43	115		5	5	6-9	2	1	0	1	0		0		4	1	0		0		0		0	2	2	不达标	0	1	1	0		0	1
3221	1	1	14	2		女	2023-05-18	2024-03-15	9	39	2	3380	50	试管婴儿	75	8.5	44	105g/L	重庆市长寿区晏家街道6期A区5-4-1-2	6	8	6-9	2	2	1	1	0		0		1	1	0		0		1	1	1	3	3	不达标	1	1	1	1		0	1
2935	1	1	5	3		男	2022-09-24	2024-03-15	17	39	4	8200	51	自然受孕	76.7	11	45.9	999	洪安镇茶洞贵塘组142号	5	8	6-9	0	3	1	1	1	1	1	1	0		1	1	1	1	1	1	1	6	4	不达标	0	1	1	1		0	1
1711	1	1	11	1		男	2023-03-13	2024-03-15	12	38	2	3000	50	自然受孕	74.5	10.8	46.1	111		5	6	4-6	2	2	0	1	2	1	1	1	0		0		0		1	1	1	4	4	不达标	0	1	1	1	999	0	1
1809	1	1	9	2		男	2023-07-07	2024-03-15	8	38	3	3500	50	自然受孕	68.7	9.5	45.8	116	金科17栋909	5	4	6-9	0	1	1	1	1	1	4	1	0		1	1	1	1	0		1	5	4	不达标	0	0	0	1	999	0	1
2899	1	1	5	3		女	2023-06-10	2024-03-15	9	39	0	6620	50	自然受孕	68.7	9.4	45	999	洪安镇边城边城路325号	5	0	6-9	2	2	1	1	1	1	1	1	4	1	1	1	1	1	2	1	1	7	5	达标	0	1	0	1		0	1
3553	1	1	5	3		男	2023-06-25	2024-03-15	8	41	0	2900	49	自然受孕	71	9	46	999		1	6	4-6		1	0	1	1	1	2	1	0		0		1	1	1	1	1	5	4	不达标	1	1	1	1	999	0	1
361	1	1	1	2		女	2023-05-29	2024-03-15	9	38	5	2830	48	自然受孕	68.8	7.9	42	999	重庆市沙坪坝区小龙坎街道嘉新诺丁阳光7-10-6	5	3	4-6	2	2	2	1	1	1	3	1	1	1	2	1	1	1	2	1	1	7	5	达标	0	1	0	1	9990	1	0
3489	1	1	12	2		女	2022-06-04	2024-03-15	21	38	0	3100	50	自然受孕	80	10.2	48.3	125		5	6	6-9	2	2	0	1	2	1	1	1	1	1	0		1	1	2	1	1	6	5	达标	1	1	1	1		0	1
2643	1	1	11	1		女	2023-02-09	2024-03-15	13	39	5	3160	52	自然受孕	73.5	8.8	43.5	999	0	5	1	6-9	2	3	1	1	2	1	1	1	3	1	0		2	1	2	1	1	6	5	达标	0	1	1	1	999	0	1
2763	1	1	12	4		女	2023-06-18	2024-03-15	8	32	5	2830	47	自然受孕	68.5	9	42.3	999	重庆市綦江区东溪镇二居社区书院街	5	0	6-9	2	2	0	1	0		0		0		0		0		0		0	1	1	不达标	0	0	0	0		0	1
426	1	1	1	1	沙区	女	2023-07-10	2024-03-15	8	38	4	3950	52	自然受孕	72.5	10.2	44.5	999	0	5	6	6-9	2	1	1	1	0		1	1	0		0		0		0		0	2	2	不达标	0	0	1	1	999	0	1
154	1	1	3	2		女	2023-02-09	2024-03-15	13	40	4	3410	50	自然受孕	77	9.1	45.5	999	重庆市璧山区璧城街道青北路554号2单元	5	0	6-9	2	2	0	1	1	1	0		3	1	0		1	1	3	1	1	5	4	不达标	1	1	1	1	999	0	1
3295	1	1	7	2		男	2023-04-20	2024-03-15	10	36	1	2470	49	自然受孕	71	9.5	45	999		6	6	6-9	2	3	1	1	1	1	3	1	4	1	0		3	1	3	1	1	6	5	达标	0	1	1	1		1	0
1794	1	1	9	2		男	2022-03-07	2024-03-15	24	39	3	3660	50	自然受孕	88.5	12	49	999	重庆市云阳县人和街道民权村2组90号	5	12	6-9	2	1	1	1	1	1	1	1	2	1	1	1	2	1	1	1	1	7	5	达标	2	1	1	1	999	0	1
3401	1	1	1	2		男	2023-04-19	2024-03-15	10	39	1	3730	51	自然受孕	72.5	10.5	46	999	重庆市沙坪坝区井口街道美丽阳光家园社区阳光家园2-27-10	3	6	4-6	1	2	0	1	1	1	0		0		0		2	1	2	1	1	4	3	不达标	1	1	0	1	9991	1	0
3281	1	1	2	2		女	2022-04-19	2024-03-15	22	38	0	4000	51	自然受孕	86.9	10.9	46.2	0	0	5	8	6-9	2	2	1	1	2	1	1	1	1	1	0		2	1	2	1	1	6	5	达标	1	1	1	1	999	0	1
2978	1	1	5	2		男	2023-04-08	2024-03-15	11	40	3	3740	51	自然受孕	77	11	46.8	124		4	5	6-9	2	1	0	1	1	1	1	1	0		0		0		1	1	1	4	4	不达标	1	1	0	1	30	1	1
3714	1	1	13	3		女	2022-07-18	2024-03-15	19	37	3	2800	48	自然受孕	79	10.3	45.8	120		5	6	6-9	2	3	1	1	1	1	1	1	1	1	1	1	1	1	1	1	1	7	5	达标	1	1	1	1	999	0	1
1647	1	1	11	3		女	2022-04-01	2024-03-15	23	39	2	3060	49	自然受孕	80.7	9.3	43.3	109	重庆市涪陵区蔺市镇万松4组	4	4	4-6	2	2	1	1	2	1	1	1	0		0		1	1	1	1	1	5	4	不达标	1	1	1	1	999	0	1
4008	1	1	10	1		男	2022-11-14	2024-03-15	16	39	4	3500	50	自然受孕	81	11.4	999	999		5	6	6-9	2	2	0	1	2	1	1	1	0		0		0		2	1	1	4	4	不达标	1	1	1	1	999	0	1
3361	1	1	15	3		女	2023-09-05	2024-03-15	6	37	6	3250	50	自然受孕	64	8.2	42	999		1	6	nofeeding				0													0	0	0	不达标						0	1
245	1	1	14	3		男	2023-01-27	2024-03-15	13	40	4	1980	50	自然受孕	76	10	45.2	999	重庆市长寿区洪湖镇草堰村7组	5	6	6-9	0	3	0	1	0		1	1	0		0		0		0		0	2	2	不达标	1	1	1	1		1	0
1527	1	1	6	3		女	2023-08-14	2024-03-15	7	39	3	3170	50	自然受孕	71	7.2	46	999	乡镇	3	2	6-9	1	1	0	1	0		0		0		0		1	1	1	1	1	3	2	不达标	0	0	0	1	999	0	1
515	1	1	6	3		男	2023-03-13	2024-03-15	12	38	6	3670	51	自然受孕	76.2	10	46.7	999	乡镇	5	6	6-9	2	0	0	0	0		1	1	0		0		0		0		0	1	1	不达标	0	0	0	1	999	0	1
2619	1	1	11	1		女	2023-02-05	2024-03-15	13	40	6	3400	50	自然受孕	75	10	48	999	0	5	6	6-9		2	0	1	1	1	1	1	0		0		0		1	1	1	4	4	不达标	1	0	0	1	999	1	0
1341	1	1	14	3		女	2023-02-15	2024-03-15	13	37	1	2800	48	自然受孕	75.4	10.5	46	999	重庆市长寿区菩提街道菩提社区新康璞山1栋25-4	5	2	6-9	2	2	1	1	1	1	1	1	0		0		1	1	3	1	1	5	4	不达标	0	1	1	1		0	1
1672	1	1	11	2		男	2023-09-13	2024-03-15	6	37	0	2900	50	自然受孕	68.2	9	43.3	96g/L	重庆市市辖区涪陵区荔枝街道办事处顺江居委会之江名苑	1	6	nofeeding				0													0	0	0	不达标						0	1
1242	1	1	14	2		女	2022-08-20	2024-03-15	18	39	2	3290	50	自然受孕	87.5	12.5	999	141		1	11	6-9	2	3	0	1	1	1	1	1	1	1	0		1	1	1	1	1	6	5	达标	1	1	1	1		1	0
561	1	1	6	2		男	2022-08-22	2024-03-15	18	38	6	3240	50	自然受孕	80	9.5	45.5	160		5	8	6-9	2	2	0	1	1	1	1	1	2	1	0		1	1	1	1	1	6	5	达标	1	1	1	1	999	0	1
1246	1	1	14	2		女	2022-09-03	2024-03-15	18	39	1	3400	50	自然受孕	79.8	12.1	999	999	重庆市长寿区菩提街道碧园社区居委会碧桂园豪园43幢25-3	5	8	6-9	1	1	1	1	0		1	1	1	1	0		1	1	2	1	1	5	4	不达标	0	1	0	1		0	0
2248	1	1	14	1		女	2023-07-23	2024-03-15	7	40	1	3610	50	自然受孕	68.4	8.8	44	130		3	6	6-9	1	1	1	1	1	1	1	1	1	1	0		1	1	1	1	1	6	5	达标	1	1	1	0		0	1
2211	1	1	3	1		女	2022-03-10	2024-03-15	24	39	0	3560	50	自然受孕	89.2	12.2	46.5	999	重庆市璧山区璧泉街道凤凰社区凤凰城19栋26-6	5	4	6-9	2	2	1	1	1	1	1	1	2	1	1	1	1	1	2	1	1	7	5	达标	1	1	1	1		0	1
2023	1	1	4	3		男	2023-08-08	2024-03-15	7	39	3	3770	50	自然受孕	68	7.7	43.5	117		5	2	6-9	2	2	1	1	1	1	1	1	0		1	1	1	1	1	1	1	6	4	不达标	1	0	0	1	999	0	1
51	1	1	4	1		女	2022-11-21	2024-03-15	15	41	2	3180	52	自然受孕	81	10.5	47	999	昌元街道上河城	5	6	6-9	2	2	1	1	2	1	1	1	3	1	0		2	1	2	1	1	6	5	达标	1	1	1	1	999	0	1
2539	2	2	8	1		女	2023-06-08	2024-03-15	9	40	5	3250	50	自然受孕	70.5	9.2	44.4	122		2	6	4-6	1	1	1	1	1	1	0		0		0		1	1	1	1	1	4	3	不达标	0	0	0	1	999	0	1
2025	1	1	4	3		女	2023-07-17	2024-03-15	7	40	0	3700	50	自然受孕	71.5	9	43.5	999	重庆市荣昌区安富街道陶都一号2栋	3	6	6-9	1	2	1	1	1	1	1	1	0		0		1	1	1	1	1	5	4	不达标	1	1	0	1		0	1
1709	1	1	11	1		女	2023-03-14	2024-03-15	12	40	2	3100	50	自然受孕	71.8	8.1	45	117		5	6	4-6	2	2	1	1	1	1	1	1	0		0		1	1	1	1	1	5	4	不达标	0	1	0	1	999	0	1
3881	1	1	13	3		男	2023-06-30	2024-03-15	8	38	2	3860	52	自然受孕	75	10.4	44	999		6	1	6-9	1	0	0	0	0		0		0		0		1	1	0		1	1	1	不达标	0	0	0	1	9990	1	0
3000	1	1	5	1		女	2023-07-04	2024-03-15	8	40	2	3000	48	自然受孕	64.6	8.6	43	108		3	6	6-9	1	1	1	1	0		0		0		0		0		0		0	1	1	不达标	1	1	1	1	999	0	1
810	1	1	5	2		女	2023-02-21	2024-03-15	12	40	2	3260	50	自然受孕	71.8	9.3	44.2	116		5	6	6-9	2	3	1	1	2	1	2	1	1	1	1	1	2	1	2	1	1	7	5	达标	1	1	1	1	999	0	1
2987	1	1	5	2		女	2023-06-01	2024-03-15	9	39	3	2640	49	自然受孕	66	7.8	42.6	111		5	0	6-9	2	2	0	1	0		1	1	0		0		0		0		0	2	2	不达标	0	0	0	1	30	0	0
450	1	1	1	2	渝碚	男	2023-06-11	2024-03-15	9	39	4	3360	51	自然受孕	69.7	8.2	44	110	重庆市沙坪坝区渝碚路街道杨公桥龙凤云州12-5-6	3	7	6-9	1	1	0	1	0		0		0		0		1	1	1	1	1	3	2	不达标	0	1	0	0		0	1
2910	1	1	5	3		男	2022-08-05	2024-03-15	19	37	5	5960	50	自然受孕	82	10	47	120		3	6	6-9	0	2	1	1	1	1	1	1	0		1	1	1	1	1	1	1	6	4	不达标	1	1	1	1		0	1
3065	1	1	4	1		女	2022-10-05	2024-03-15	17	38	6	3640	50	自然受孕	80.2	11	47.4	999	重庆市荣昌区昌州金科2期32栋27-5	6	10	6-9	2	1	0	1	2	1	1	1	3	1	0		1	1	1	1	1	6	5	达标	0	1	1	1	300	0	1
948	1	1	13	2		女	2022-03-13	2024-03-15	24	38	1	3050	50	自然受孕	83.8	10.5	999	999	重庆市奉节县鱼复街道迎宾社区环彬	5	0	6-9	2	3	0	1	2	1	1	1	1	1	0		2	1	2	1	1	6	5	达标	4	1	1	1	0	0	1
1856	1	1	5	3		男	2022-05-26	2024-03-15	21	38	1	3300	50	自然受孕	82.3	11	48.5	120		5	4	6-9	2	2	0	1	0		1	1	0		0		2	1	1	1	1	4	3	不达标	0	1	1	1	999	0	0
178	1	1	3	2		男	2022-09-20	2024-03-15	17	35	4	2900	50	自然受孕	79.1	10.2	47.1	98		5	6	6-9	0	2	0	1	1	1	0		3	1	0		0		4	1	1	4	4	不达标	0	1	1	1	999	1	0
3880	1	1	13	3		男	2022-08-09	2024-03-15	19	39	3	3100	50	自然受孕	82	12.2	46.5	145		5	6	6-9	2	2	0	1	2	1	0		2	1	0		2	1	2	1	1	5	4	不达标	2	1	1	1	999	0	1
2011	1	1	4	3		男	2023-04-14	2024-03-15	11	38	1	2850	49	自然受孕	72	9.8	44	999	重庆市荣昌区安富街道普陀村6组	6	6	6-9	1	2	1	1	1	1	1	1	0		0		1	1	1	1	1	5	4	不达标	1	0	0	1		0	1
586	1	1	6	2		男	2022-04-29	2024-03-15	22	40	1	4200	52	自然受孕	85	13.4	51.6	999	城区	4	5	4-6	2	3	0	1	2	1	1	1	0		0		1	1	1	1	1	5	4	不达标	1	1	1	1	999	0	1
3225	1	1	14	2		女	2023-07-15	2024-03-15	8	38	1	2690	49	自然受孕	70	8.4	42.5	121g/L	重庆市长寿区晏家街道6期A区12-2-8-4	5	8	4-6	2	0	0	0	0		0		4	1	0		0		0		0	1	1	不达标	2	0	0	2	25	0	1
306	1	1	1	2		女	2022-05-17	2024-03-15	21	37	4	2300	46	试管婴儿	85	13.5	999	124	重庆市沙坪坝区天星桥街道小正街天正街51-1-1	4	0	6-9	2	1	0	1	1	1	1	1	0		0		1	1	1	1	1	5	4	不达标	0	1	1	1	999	0	1
2883	1	1	9	3		女	2023-08-26	2024-03-15	6	39	5	3680	48	自然受孕	66	8.9	42.5	125		5	6	6-9	2	1	0	1	0		0		0		0		0		1	1	1	2	2	不达标	0	1	0	1	999	0	1
410	1	1	1	1	沙区	男	2022-03-08	2024-03-15	24	39	3	3550	51	自然受孕	88.5	12.5	47.4	999	重庆市市辖区九龙坡区二郎街道科城路社区兴茂盛世国际2期10栋11-5	5	0	0-4	2	2	0	1	2	1	1	1	0		0		0		1	1	1	4	4	不达标	2	1	1	1	999	0	1
1656	1	1	11	1		男	2022-08-31	2024-03-15	18	38	3	3100	50	试管婴儿	83.5	11.4	47.9	128		5	12	6-9	0	3	0	1	2	1	2	1	3	1	0		1	1	2	1	1	6	5	达标	0	1	1	1	999	0	1
2202	1	1	3	1		男	2022-09-01	2024-03-15	18	40	5	3910	51	自然受孕	87	12	48.3	102	重庆市璧山区大兴镇船形村4组166号	3	6	6-9	1	2	0	1	2	1	0		0		0		0		0		0	2	2	不达标	0	1	1	1		0	1
240	1	1	14	3		男	2023-06-24	2024-03-15	8	36	4	2890	47	自然受孕	68.8	10	46.2	999	重庆市长寿区菩提街道古镇社区同元御府华庭	5	1	6-9	2	2	0	1	2	1	0		0		0		0		1	1	1	3	3	不达标	0	1	1	1		0	1
2708	1	1	15	2		男	2023-03-03	2024-03-15	12	27	0	5800	48	自然受孕	72.5	22	999	999	舟白	3	6	nofeeding				0													0	0	0	不达标						0	1
2859	1	1	9	3		男	2023-05-24	2024-03-15	9	37	0	3350	50	自然受孕	70.5	10.5	45.5	119	重庆市云阳县江口镇滨河社区太平街1巷41号	5	0	6-9	2	1	1	1	1	1	0		3	1	0		1	1	0		1	4	4	不达标	0	1	0	1	999	0	1
182	1	1	3	2		女	2022-09-16	2024-03-15	17	39	0	3580	51	自然受孕	81	10.3	46.7	110		5	6	6-9	0	1	0	1	1	1	1	1	3	1	0		0		2	1	1	5	5	达标	0	1	1	1		0	1
3676	1	1	13	3		女	2022-07-28	2024-03-15	19	40	3	3050	50	自然受孕	79	10	46.5	121		5	6	6-9	2	2	1	1	1	1	1	1	0		0		2	1	2	1	1	5	4	不达标	1	1	1	1	999	0	1
2194	1	1	3	1		男	2023-06-15	2024-03-15	9	39	3	4180	53	自然受孕	74.4	9.7	43	999	重庆市璧山区璧泉街道牛角湾社区双星一街2号7-3-1	6	8	6-9	0	1	0	1	1	1	1	1	0		0		2	1	2	1	1	5	4	不达标	0	1	0	1	999	0	1
744	1	1	12	1		女	2022-03-10	2024-03-15	24	41	3	3500	50	自然受孕	96	11.7	48.5	126	重庆市綦江区赶水镇三居社区税务所家属楼4-2	3	6	6-9	2	2	1	1	2	1	1	1	0		0		2	1	2	1	1	5	4	不达标	0	1	1	1	999	0	1
2292	1	1	14	3		男	2022-08-15	2024-03-15	19	38	4	3450	49	自然受孕	83	12	45	128		5	6	6-9	2	3	0	1	1	1	1	1	1	1	0		1	1	1	1	1	6	5	达标	0	1	1	1		0	1
2994	1	1	5	2		男	2023-09-12	2024-03-15	6	38	0	3300	50	自然受孕	65	7.3	45.2	108		3	1	6-9	1	0	0	0	0		0		0		0		0		0		0	0	0	不达标	0	0	0	0		0	0
2354	1	1	14	3		女	2023-03-19	2024-03-15	11	41	0	3360	50	自然受孕	78	10	45	999	重庆市长寿区渡舟街道长生桥社区在水一方2栋	5	0	9-12	2	3	0	1	0		1	1	0		0		1	1	1	1	1	4	3	不达标	0	1	1	1		0	1
3371	1	1	15	3	999	女	2022-09-04	2024-03-15	18	37	6	2850	49	自然受孕	77.5	9.5	45	114.4		5	6	6-9	2	1	0	1	0		0		0		1	1	1	1	1	1	1	4	2	不达标	1	0	1	1	999	0	1
1428	1	1	7	3		男	2022-08-02	2024-03-15	19	37	1	2900	49	自然受孕	86	11.5	999	126		5	4	6-9	2	2	0	1	2	1	0		0		0		0		0		0	2	2	不达标	0	1	1	1	999	0	1
1178	1	1	3	3		女	2023-04-23	2024-03-15	10	39	5	3450	50	自然受孕	70.5	10.5	45.2	999	重庆市璧山区八塘镇敢英村3组88号	1	6	6-9	1	2	0	1	1	1	1	1	0		0		1	1	1	1	1	5	4	不达标	1	1	0	1		0	1
157	1	1	3	2		男	2023-08-02	2024-03-15	7	40	0	4000	50	自然受孕	69.4	8.8	45.2	118	重庆市璧山区璧城街道香漫溪岸20-10-3	3	6	6-9	1	2	0	1	0		0		4	1	0		1	1	1	1	1	4	3	不达标	1	0	0	1	10	0	1
2871	1	1	9	3		男	2022-09-10	2024-03-15	18	39	0	3080	50	自然受孕	79.4	10.8	999	999	重庆市云阳县凤鸣镇凤凰岭社区凤凰城402	4	6	6-9	2	2	1	1	2	1	1	1	0		0		0		2	1	1	4	4	不达标	0	1	1	1	999	0	1
2878	1	1	9	3		女	2023-03-22	2024-03-15	11	36	3	2450	50	自然受孕	76	9	999	999	重庆市云阳县凤鸣镇团结路123号	5	0	6-9	2	1	0	1	1	1	0		0		0		1	1	1	1	1	4	3	不达标	1	1	0	1	999	0	1
3224	1	1	14	2		男	2023-05-24	2024-03-15	9	38	1	3290	50	自然受孕	67	9	43.5	116g/L	重庆市长寿区晏家街道六期B区B栋2-12-4	5	2	6-9	2	2	1	1	1	1	1	1	3	1	0		1	1	1	1	1	6	5	达标	0	0	1	2	55	0	1
1023	1	1	4	2		女	2022-10-22	2024-03-15	16	39	0	3300	50	自然受孕	79	9.8	45	999	重庆市荣昌区峰高街道五马村1组13号	5	1	6-9	2	3	1	1	2	1	1	1	1	1	0		0		1	1	1	5	5	达标	1	1	1	1	999	0	1
740	1	1	12	1		男	2022-09-09	2024-03-15	18	40	4	2850	50	自然受孕	81	9.9	46.5	122		5	6	6-9	2	2	1	1	1	1	1	1	0		1	1	2	1	2	1	1	6	4	不达标	0	1	1	1	999	0	1
3724	1	1	13	3		男	2023-02-12	2024-03-15	13	38	1	4000	52	自然受孕	80.3	10.9	45	999		5	0	6-9	2	1	2	1	2	1	1	1	0		0		2	1	2	1	1	5	4	不达标	2	1	0	1	999	0	1
2058	1	1	4	3		女	2023-04-30	2024-03-15	10	39	1	3370	50	自然受孕	74.5	8.7	43.5	999	重庆市荣昌区安富街道古桥村9组	3	5	6-9	1	0	1	1	1	1	1	1	0		0		1	1	1	1	1	5	4	不达标	1	1	0	1		0	1
728	1	1	12	1		男	2023-05-08	2024-03-15	10	40	1	3600	51	自然受孕	78.2	11.4	46.8	129		5	6	9-12	2	2	0	1	2	1	1	1	0		0		2	1	2	1	1	5	4	不达标	0	1	0	1	999	0	1
3698	1	1	13	3		女	2023-01-09	2024-03-15	14	38	6	3800	50	自然受孕	74.2	9.3	43	123		2	3	6-9	2	2	0	1	2	1	1	1	1	1	1	1	1	1	2	1	1	7	5	达标	2	1	0	1	999	0	1
2134	1	1	4	2		女	2023-07-16	2024-03-15	7	40	6	3500	50	自然受孕	69	8.7	43.7	999	重庆市荣昌区昌州街道锦泰园2-12-2	3	6	6-9	1	2	0	1	0		0		4	1	0		1	1	1	1	1	4	3	不达标	1	1	0	0		0	1
1056	1	1	4	2		男	2023-06-18	2024-03-15	8	37	4	3100	50	自然受孕	68.5	8.7	43.5	999	重庆市荣昌区峰高街道新华路13号	3	6	6-9	1	0	0	0	0		0		0		0		0		0		0	0	0	不达标	0	0	0	0		0	1
1053	1	1	4	2		女	2022-09-08	2024-03-15	18	38	3	4250	53	自然受孕	81	10.2	999	999	重庆市荣昌区峰高街道石盘村6组49号	5	1	6-9	2	2	1	1	1	1	1	1	0		0		1	1	1	1	1	5	4	不达标	0	1	1	1		0	1
2022	1	1	4	3		男	2023-08-11	2024-03-15	7	39	2	3800	48	自然受孕	66.3	7.8	43.4	128		3	4	6-9	2	2	1	1	1	1	1	1	0		0		1	1	1	1	1	5	4	不达标	0	1	1	1	999	0	1
3400	1	1	15	2		男	2022-08-25	2024-03-15	18	38	4	2700	49	自然受孕	80	11	999	112		5	7	6-9	2	1	1	1	2	1	0		0		0		2	1	1	1	1	4	3	不达标	2	1	1	1		0	1
2715	1	1	15	2		男	2022-03-05	2024-03-15	24	38	2	2750	47	自然受孕	85	12	52	999	舟白	6	6	6-9	2	3	1	1	0		1	1	0		0		1	1	0		1	3	3	不达标	2	0	1	1	999	0	1
1248	1	1	14	2		女	2022-03-15	2024-03-15	24	39	0	3338	50	自然受孕	86.2	10.8	48	123		5	12	4-6	2	2	0	1	2	1	1	1	2	1	0		1	1	1	1	1	6	5	不达标	2	1	1	1		0	1
2270	1	1	14	1		女	2022-09-25	2024-03-15	17	39	3	2600	49	自然受孕	78.3	9.2	45	130		5	6	6-9	2	2	2	1	2	1	1	1	2	1	0		2	1	2	1	1	6	5	达标	2	1	1	1		1	0
2153	1	1	3	3		女	2023-05-18	2024-03-15	9	41	2	2950	48	自然受孕	68.5	7.5	44	999	重庆市璧山区大兴镇长隆村7组90号	3	5	4-6	1	1	0	1	0		0		0		0		1	1	0		1	2	2	不达标	1	0	0	1		0	1
1783	1	1	9	2		女	2023-06-16	2024-03-15	8	40	3	4185	50	自然受孕	72.1	10.5	43.3	122	重庆市云阳县人和街道立新社区3组6号	6	9	6-9	1	1	1	1	1	1	1	1	0		0		1	1	1	1	1	5	4	不达标	1	1	1	1	999	0	1
2166	1	1	3	3		女	2022-07-23	2024-03-15	19	41	3	3930	50	自然受孕	83	12	47	120		5	6	6-9	2	3	1	1	2	1	1	1	1	1	1	1	3	1	3	1	1	7	5	达标	2	1	1	1		0	1
3451	1	1	12	2		男	2023-03-10	2024-03-15	12	40	1	2840	50	自然受孕	72.5	9.3	45	117		5	6	6-9	2	2	0	1	2	1	1	1	4	1	0		1	1	2	1	1	6	5	达标	1	1	1	1		0	1
2126	1	1	4	2		男	2023-09-07	2024-03-15	6	38	3	4600	51	自然受孕	67.2	11	43	118		5	0	4-6	2	4	0	1	0		0		0		0		0		0		0	1	1	不达标	0	0	0	1	999	0	0
2528	1	1	8	3		男	2023-06-18	2024-03-15	8	38	0	3100	50	自然受孕	66.6	8	45.8	122		3	6	6-9	1	1	0	1	1	1	1	1	0		0		0		0		0	3	3	不达标	0	0	0	1	999	0	1
817	1	1	5	2		女	2022-08-14	2024-03-15	19	38	5	3400	50	自然受孕	78.4	9.4	46.1	134	重庆市秀山县中和街道解放社区汇豪3期一栋一单元3-1	5	10	6-9	2	2	1	1	2	1	1	1	1	1	1	1	2	1	2	1	1	7	5	达标	1	1	1	1	999	0	1
2793	1	1	12	2		男	2023-07-02	2024-03-15	8	39	0	3040	50	自然受孕	69.3	9	42.6	96	重庆市綦江区古南街道农场社区康德城19栋26-3	5	1	6-9	2	0	0	0	0		1	1	0		0		0		0		0	1	1	不达标	0	1	0	1	30	0	1
1021	1	1	4	2		男	2023-02-01	2024-03-15	13	37	6	3100	50	自然受孕	73	8.5	45.5	999	重庆市荣昌区峰高街道千禧路71号附1号5-2	3	6	6-9	1	1	1	1	0		1	1	0		0		1	1	1	1	1	4	3	不达标	0	1	1	1	999	0	1
2020	1	1	4	3		男	2023-08-03	2024-03-15	7	39	4	4200	51	自然受孕	66.6	7.8	42	127		5	6	6-9	2	2	1	1	1	1	1	1	2	1	1	1	1	1	1	1	1	7	5	达标	1	1	0	1	999	0	1
2679	1	1	15	1		女	2023-03-06	2024-03-15	12	39	1	3500	51	自然受孕	73	9.7	46.8	999	0	3	6	6-9	1	2	0	1	1	1	1	1	0		0		0		2	1	1	4	4	不达标	0	1	1	1	999	0	1
576	1	1	6	2		女	2023-07-19	2024-03-15	7	37	4	3530	50	自然受孕	68.5	9.5	42.8	999	城区	5	0	6-9	2	1	0	1	0		0		0		0		0		1	1	1	2	2	不达标	0	1	0	1	999	0	1
1251	1	1	14	2		男	2022-03-07	2024-03-15	24	40	1	3600	51	自然受孕	85.7	12	48	116		5	6	6-9	0	1	1	1	1	1	1	1	2	1	0		2	1	2	1	1	6	5	达标	0	0	1	1		0	0
455	1	1	1	1	渝碚	男	2023-02-16	2024-03-15	12	39	5	3410	50	自然受孕	75.5	10.4	46	999	重庆市沙坪坝区渝碚路街道白鹤岭QQ时代20-9	5	6	9-12	2	2	0	1	2	1	0		0		0		2	1	1	1	1	4	3	不达标	2	1	1	1	999	0	1
1406	1	1	7	3		男	2023-03-04	2024-03-15	12	40	2	3400	50	自然受孕	71.8	9	45.3	120	重庆市南川区东城街道灌坝社区-半溪口	3	6	6-9	1	2	0	1	0		0		0		0		0		0		0	1	1	不达标	2	1	1	1	999	1	0
3707	1	1	13	3		男	2023-02-28	2024-03-15	12	39	1	3080	52	自然受孕	76.7	12	999	999		5	8	6-9	2	1	0	1	1	1	1	1	0		0		1	1	0		1	4	4	不达标	0	0	0	1	999	0	1
643	1	1	11	2	崇义街道	女	2023-02-28	2024-03-15	12	39	2	3950	50	自然受孕	75.5	9.9	999	999	涪陵区崇义街道荔枝园居委麦格蓝山郡2-9-5	3	6	6-9	1	2	0	1	1	1	0		0		0		1	1	2	1	1	4	3	不达标	1	1	1	1	999	0	1
1179	1	1	3	3		女	2023-04-18	2024-03-15	10	40	1	3350	50	自然受孕	72	8	45	999	重庆市璧山区八塘镇三元村1组37号	5	1	4-6	2	1	0	1	0		1	1	0		0		2	1	0		1	3	3	不达标	0	1	1	1		0	1
1499	1	1	6	2		女	2023-02-12	2024-03-15	13	39	1	2970	48	自然受孕	72.5	9.5	48.8	999	城区	5	6	6-9	2	2	0	1	2	1	1	1	2	1	0		3	1	3	1	1	6	5	达标	2	0	1	1	40	0	1
1172	1	1	3	3		男	2023-09-06	2024-03-15	6	37	1	3820	51	自然受孕	70	9.2	39	999	重庆市璧山区八塘镇五龙村5组124号	3	6	6-9	1	1	0	1	0		1	1	0		0		0		0		0	2	2	不达标	0	0	0	1		0	1
1716	1	1	11	1		男	2023-03-11	2024-03-15	12	39	5	3880	50	自然受孕	76.1	9.9	47.3	111		3	6	4-6	1	2	0	1	1	1	1	1	0		0		1	1	1	1	1	5	4	不达标	0	1	1	1	999	0	1
1722	1	1	12	3		女	2023-09-10	2024-03-15	6	39	1	3100	50	自然受孕	65	8.7	42.2	106		3	6	6-9	1	1	0	1	1	1	0		0		0		0		1	1	1	3	3	不达标	0	0	0	1	999	0	1
2607	1	1	11	1		男	2023-09-02	2024-03-15	6	37	2	3100	50	自然受孕	71	10	44.5	999	0	5	3	0-4	2	1	1	1	1	1	1	1	0		0		0		0		0	3	3	不达标	0	0	0	1	99	1	0
2880	1	1	9	3		女	2023-04-24	2024-03-15	10	38	5	3950	51	自然受孕	68.6	8.3	45.2	123		5	6	6-9	2	2	1	1	2	1	1	1	0		0		1	1	1	1	1	5	4	不达标	0	1	0	1	999	1	0
790	1	1	5	2		男	2023-08-03	2024-03-15	7	39	3	3300	50	自然受孕	68.7	8.5	44.2	122		6	5	6-9	1	1	0	1	1	1	1	1	0		0		1	1	1	1	1	5	4	不达标	0	0	0	1	6	0	0
2014	1	1	4	3		女	2023-06-20	2024-03-15	8	38	5	2500	49	自然受孕	69.5	8	42	999	重庆市荣昌区安富街道洗布潭8组	3	6	6-9	1	2	1	1	1	1	1	1	0		0		1	1	1	1	1	5	4	不达标	1	0	0	1		0	1
1659	1	1	11	1		女	2022-10-01	2024-03-15	17	37	2	3860	49	自然受孕	78	9.8	43.8	119		4	6	4-6	2	2	0	1	2	1	1	1	0		0		1	1	1	1	1	5	4	不达标	1	1	1	1	999	0	1
1648	1	1	11	1		男	2022-03-13	2024-03-15	24	39	5	3500	53	自然受孕	87.5	11.7	47.5	116		4	6	4-6	0	3	0	1	2	1	1	1	1	1	0		1	1	1	1	1	6	5	不达标	1	1	1	1	999	0	1
177	1	1	3	2		女	2022-03-19	2024-03-15	23	38	5	4160	50	自然受孕	87.5	12.4	47.8	999	重庆市璧山区璧泉街道新塔社区滨河印象1-26-6	5	0	6-9	0	2	1	1	1	1	1	1	3	1	0		2	1	3	1	1	6	5	达标	3	1	1	1	999	0	1
428	1	1	1	1	沙区	男	2023-06-26	2024-03-15	8	38	1	3150	50	自然受孕	71.2	8.6	44	106		3	6	6-9	1	0	0	0	0		0		0		0		2	1	0		1	1	1	不达标	0	1	0	1	999	0	1
392	1	1	1	2		男	2023-03-15	2024-03-15	12	38	3	3040	50	自然受孕	73	9.8	48	999	重庆市沙坪坝区丰文街道清悦社区学府悦园C1-4-9-4	5	6	6-9	1	1	0	1	1	1	1	1	0		0		1	1	1	1	1	5	4	不达标	0	1	1	1	999	0	1
2034	1	1	4	3		男	2023-06-21	2024-03-15	8	37	0	2400	47	自然受孕	66	5.7	40	999	重庆市荣昌区安富街道古桥5组49号	2	4	6-9	0	0	1	1	0		0		0		0		0		0		0	1	1	不达标	0	0	0	1		0	1
3892	1	1	13	3		女	2022-08-12	2024-03-15	19	40	1	2900	49	自然受孕	77	10.7	43	121		5	5	6-9	2	2	0	1	0		1	1	1	1	0		2	1	1	1	1	5	4	不达标	0	1	1	1	999	0	1
2998	1	1	5	1		男	2023-09-12	2024-03-15	6	37	5	3000	50	自然受孕	68	7.6	46.1	106		4	0	nofeeding				0													0	0	0	不达标						0	0
1489	1	1	6	2		男	2023-05-15	2024-03-15	10	37	3	3150	51	自然受孕	73.3	9.9	43.2	999	城区	5	4	6-9	2	1	0	1	0		0		0		0		0		0		0	1	1	不达标	0	0	0	1		0	1
2361	1	1	2	1		女	2023-04-29	2024-03-15	10	40	2	3158	48	自然受孕	69.3	8.7	45.5	0	0	5	3	6-9	2	2	0	1	1	1	1	1	0		1	1	1	1	1	1	1	6	4	不达标	1	1	0	1		0	1
1113	1	1	3	2		男	2023-08-23	2024-03-15	6	36	5	2880	48	自然受孕	67.6	9	42	116		4	1	6-9	1	1	0	1	0		0		0		0		2	1	0		1	2	2	不达标	0	0	0	0		0	1
1780	1	1	9	2		女	2023-05-08	2024-03-15	10	39	2	2500	49	自然受孕	66.7	6.1	41.8	999	重庆市云阳县人和街道立新社区659号	5	10	6-9	2	1	1	1	1	1	1	1	1	1	0		1	1	1	1	1	6	5	达标	0	1	1	1	999	0	1
632	1	1	11	2	崇义街道	女	2022-02-25	2024-03-15	24	38	5	3090	50	自然受孕	84.5	10.7	999	999	涪陵区崇义街道白鹤印象4-3-2-3	5	8	6-9	2	2	0	1	2	1	0		2	1	0		1	1	2	1	1	5	4	不达标	1	1	1	1	999	0	1
1982	1	1	5	2		男	2023-09-15	2024-03-15	6	39	6	3430	50	自然受孕	67	8.8	44.5	109		2	6	6-9	1	0	0	0	0		0		2	1	0		0		0		0	1	1	不达标	0	0	0	1	999	0	1
729	1	1	12	1		女	2023-05-13	2024-03-15	10	37	0	3550	50	自然受孕	69.2	9.2	45.5	999	重庆市綦江区通惠街道通惠社区新都汇3-33-6	3	7	6-9	1	2	1	1	1	1	1	1	0		0		2	1	2	1	1	5	4	不达标	0	1	1	1	999	0	1
1674	1	1	11	2		女	2023-09-10	2024-03-15	6	38	4	3370	50	自然受孕	66	7.4	42	107		5	3	4-6	0	1	0	1	0		0		0		0		0		0		0	1	1	不达标	0	0	0	1	999	0	1
1988	1	1	5	2		男	2023-03-31	2024-03-15	11	38	4	3400	50	自然受孕	72.6	10.8	48.8	999	官庄街道乜敖董上组	5	6	6-9	2	1	0	1	1	1	0		4	1	0		1	1	0		1	4	4	不达标	0	1	0	1	999	1	0
2823	1	1	9	2		女	2022-04-12	2024-03-15	23	39	0	3080	48	自然受孕	88	11.5	49	999	云阳县双江街道大雁社区729号4单元701	5	6	4-6	2	3	0	1	0		0		0		1	1	1	1	2	1	1	4	2	不达标	1	1	1	1	999	0	1
1173	1	1	3	3		男	2023-08-23	2024-03-15	6	41	0	3650	50	自然受孕	68.5	8.5	42	101		1	6	6-9	1	1	0	1	0		0		0		0		1	1	0		1	2	2	不达标	0	0	0	1		0	1
3914	1	1	13	3		女	2023-03-16	2024-03-15	11	40	4	3490	50	自然受孕	75.5	11.3	47	114		5	6	6-9	2	3	2	1	3	1	1	1	0		0		3	1	3	1	1	5	4	不达标	1	1	1	1	999	0	1
1135	1	1	3	2		男	2022-09-04	2024-03-15	18	40	5	3110		自然受孕	79.5	8.6	5.5	116		5	10	6-9	2	2	1	1	2	1	1	1	1	1	1	1	3	1	2	1	1	7	5	达标	2	1	1	1	999	0	1
2602	1	1	11	1	5	女	2023-08-31	2024-03-15	6	39	4	2900	50	自然受孕	66	7.5	44	999	0	1	2	nofeeding	1	0	0	0	0		0		0		0		0		0		0	0	0	不达标	0	0	0	0		0	1
802	1	1	5	2		男	2023-05-26	2024-03-15	9	39	1	3400	50	自然受孕	68.6	9.5	46	125		5	1	6-9	2	2	1	1	2	1	1	1	1	1	0		2	1	2	1	1	6	5	达标	1	0	0	1	999	0	1
3298	1	1	7	2		男	2022-09-20	2024-03-15	17	39	1	3950	51	自然受孕	81.8	12.9	999	117		5	6	6-9	2	3	0	1	2	1	3	1	3	1	0		2	1	2	1	1	6	5	达标	0	1	1	1		1	0
792	1	1	5	2		男	2023-08-07	2024-03-15	7	39	6	3650	50	自然受孕	67.8	8.6	44.3	124		6	5	4-6	1	1	1	1	1	1	1	1	0		0		1	1	1	1	1	5	4	不达标	1	0	0	1	999	0	1
796	1	1	5	2		男	2023-07-31	2024-03-15	7	40	4	3700	51	自然受孕	68.8	8.5	43.6	130		3	6	6-9	2	1	1	1	2	1	1	1	1	1	0		1	1	1	1	1	6	5	达标	1	0	1	1	999	0	0
886	1	1	13	3		女	2023-08-31	2024-03-15	6	39	6	3700	51	自然受孕	66	8.9	44	118		1	6	6-9	1	1	0	1	0		0		0		0		0		0		0	1	1	不达标	0	0	0	0	999	0	1
3693	1	1	13	3		男	2023-06-14	2024-03-15	9	38	6	2550	50	自然受孕	71.1	8.2	44.8	123		4	1	4-6	2	1	1	1	1	1	1	1	1	1	0		2	1	2	1	1	6	5	不达标	0	1	0	1	999	0	1
2170	1	1	3	3		女	2022-04-22	2024-03-15	22	39	4	3480	48	自然受孕	83	11.2	46.5	120		5	6	6-9	2	3	0	1	1	1	1	1	1	1	0		3	1	3	1	1	6	5	达标	2	1	1	1		0	1
1979	1	1	5	2		男	2023-08-11	2024-03-15	7	40	4	3650	50	自然受孕	66	8	44.5	140		5	6	6-9	2	1	0	1	0		0		0		0		0		0		0	1	1	不达标	0	0	0	1	999	1	0
268	1	1	14	3		女	2023-08-27	2024-03-15	6	40	4	2250	48	自然受孕	64	6.3	41	999	重庆市长寿区葛兰镇中华村中华城2组	5	2	4-6	2	1	0	1	0		1	1	0		0		0		0		0	2	2	不达标	0	0	0	1		0	1
1296	1	1	14	2		女	2023-03-21	2024-03-15	11	40	1	2650	48	自然受孕	76	8.9	45.5	125		5	5	4-6	2	1	0	1	1	1	1	1	3	1	1	1	0		1	1	1	6	5	不达标	1	1	1	1		0	1
818	1	1	5	2		女	2022-08-06	2024-03-15	19	39	5	2840	49	自然受孕	81.8	11.1	46.6	111		5	5	4-6	2	2	0	1	2	1	1	1	1	1	1	1	2	1	2	1	1	7	5	不达标	1	1	1	1	999	1	1
2879	1	1	9	3		女	2023-05-15	2024-03-15	10	40	3	3020	50	自然受孕	68.5	8.8	44.5	120		5	2	6-9	2	2	1	1	2	1	0		0		0		2	1	1	1	1	4	3	不达标	0	1	0	1	999	0	1
3713	1	1	13	3		男	2023-02-09	2024-03-15	13	40	1	3200	50	自然受孕	79	10.5	46	120		5	6	6-9	2	2	1	1	1	1	1	1	1	1	1	1	1	1	1	1	1	7	5	达标	0	1	1	1	999	0	1
3659	1	1	13	3		男	2023-03-03	2024-03-15	12	39	0	3670	51	自然受孕	72	8.5	43	116		5	6	6-9	2	0	0	0	1	1	1	1	0		0		1	1	1	1	1	4	3	不达标	1	1	1	1	999	0	1
1768	1	1	9	2		女	2022-07-14	2024-03-15	20	39	0	2750	51	自然受孕	81.5	10.5	46	999	重庆市云阳县人和街道立新社区21组17号	5	7	6-9	2	1	1	1	2	1	1	1	1	1	1	1	1	1	2	1	1	7	5	达标	2	1	1	1	999	0	1
898	1	1	13	3		男	2022-07-17	2024-03-15	19	41	4	3580	51	自然受孕	79	9.2	999	126		5	1	6-9	2	3	1	1	1	1	1	1	1	1	0		2	1	0		1	5	5	达标	0	1	1	1	999	0	1
2854	1	1	9	3		男	2023-02-16	2024-03-15	12	39	5	3150	50	自然受孕	73.5	12.5	45.5	999	重庆市云阳县江口镇五星村2组40号	5	2	6-9	2	1	1	1	1	1	1	1	2	1	0		0		1	1	1	5	5	达标	0	1	1	1	999	0	1
2157	1	1	3	3		女	2023-04-21	2024-03-15	10	39	6	3900	50	自然受孕	73.5	9	44.5	999	重庆市璧山区大兴镇符家村春鸿家园5单元2-1	5	5	4-6	2	2	1	1	1	1	0		0		0		1	1	1	1	1	4	3	不达标	1	1	0	1		0	1
160	1	1	3	2		女	2023-03-04	2024-03-15	12	41	2	3720	50	自然受孕	75.4	8.9	44.5	999	重庆市璧山区璧城街道香江家园7-30-1	5	6	6-9	2	2	0	1	2	1	0		3	1	0		2	1	3	1	1	5	4	不达标	1	1	0	1		0	1
1723	1	1	12	3		女	2023-08-10	2024-03-15	7	35	1	2210	47	自然受孕	73	66.5	42.5	113		5	6	6-9	2	1	0	1	0		0		0		0		0		1	1	1	2	2	不达标	0	1	1	1	999	0	1
987	1	1	10	2		男	2022-09-26	2024-03-15	17	39	3	2940	50	自然受孕	78.5	10.4	47	124		5	6	6-9	2	0	0	0	2	1	0		0		0		2	1	1	1	1	3	2	不达标	1	1	1	1	500	0	1
1712	1	1	11	2		男	2023-03-09	2024-03-15	12	39	0	3450	50	自然受孕	75.8	10.3	47.5	112	重庆市涪陵区崇义街道风格嘉居	5	6	4-6	2	2	0	1	2	1	1	1	0		0		2	1	2	1	1	5	4	不达标	1	1	1	1	999	0	1
1412	1	1	7	3		女	2023-08-17	2024-03-15	6	39	2	3170	50	自然受孕	70.5	8.8	43.8	999	重庆市南川区南平镇兴湖村12组-农贸市场	6	0	4-6	1	1	1	1	0		0		1	1	0		2	1	1	1	1	4	3	不达标	0	1	1	1	10	0	0
1874	1	1	5	3		男	2023-04-01	2024-03-15	11	40	3	3800	51	自然受孕	73.9	9	45.2	119		5	0	4-6	0	2	1	1	0		1	1	4	1	0		0		1	1	1	4	4	不达标	0	1	1	1		1	0
12	1	1	4	3		女	2023-06-03	2024-03-15	9	39	5	2930	50	自然受孕	71	8.7	43	999	荣昌区古昌镇新民村7组6号	3	4	4-6	1	1	1	1	1	1	1	1	1	1	0		1	1	1	1	1	6	5	达标	0	1	0	1	100	0	1
2882	1	1	9	3		女	2023-07-02	2024-03-15	8	38	5	3300	50	自然受孕	66.3	6.7	42.3	122		5	1	6-9	2	2	0	1	0		0		0		0		1	1	0		1	2	2	不达标	0	1	0	1	999	0	1
2200	1	1	3	1		男	2022-08-28	2024-03-15	18	37	5	3550	50	自然受孕	84.4	11.5	48.7	112		5	2	6-9	0	2	0	1	2	1	0		1	1	0		2	1	0		1	4	4	不达标	1	1	1	1	999	0	1
3087	1	1	3	3		男	2022-11-02	2024-03-15	16	40	2	3700	50	自然受孕	79	12	46.6	999	重庆市璧山区正兴镇文华社区	5	6	6-9	2	2	0	1	2	1	1	1	0		0		2	1	0		1	4	4	不达标	1	1	1	1		0	1
3583	1	1	5	3	lsw	女	2022-03-11	2024-03-15	24	39	0	2095	49	自然受孕	83	11	46	999		4	0	4-6	2	1	0	1	1	1	0										0	2	2	不达标						0	1
808	1	1	5	2		男	2023-01-30	2024-03-15	13	38	4	3420	50	自然受孕	78.4	10.4	46.5	999	重庆市秀山县中和街道迎凤社区螳螂小区	5	0	4-6	1	2	1	1	1	1	1	1	0		1	1	1	1	1	1	1	6	4	不达标	1	1	1	1	999	0	1
3056	1	1	4	1		女	2023-04-23	2024-03-15	10	38	0	2880	50	自然受孕	66.3	8.4	44	999	荣昌区昌州街道寰宇世家27-7-3	5	10	6-9	2	2	1	1	1	1	1	1	0		0		2	1	1	1	1	5	4	不达标	1	1	0	1		0	1
732	1	1	12	1		女	2023-07-28	2024-03-15	7	38	5	3500	50	自然受孕	69	8.3	44.5	114	重庆市綦江区通惠街道新街子社区元方新城B区	3	6	6-9	1	1	0	1	1	1	0		0		0		1	1	1	1	1	4	3	不达标	0	0	0	1	999	0	1
3573	1	1	5	3		男	2022-07-16	2024-03-15	19	39	1	3450		自然受孕	77.8	9.4	45	126		5	4	4-6	2	3	0	1	2	1	1	1	0		0		2	1	1	1	1	5	4	不达标	2	1	1	1	999	0	0
3962	1	1	10	2		女	2022-05-01	2024-03-15	22	39	1	3470	50	自然受孕	83.5	12.5	47	999		5	7	4-6	2	2	0	1	2	1	2	1	2	1	0		1	1	1	1	1	6	5	不达标	2	1	1	1	999	0	1
2004	1	1	4	3		男	2022-12-27	2024-03-15	14	39	1	3370	51	自然受孕	75	9.5	43	999	重庆市荣昌区安富街道怡园小区5-4-1-1	5	6	6-9	0	2	1	1	1	1	1	1	1	1	0		1	1	1	1	1	6	5	达标	1	1	1	1		0	1
2021	1	1	4	3		女	2023-06-26	2024-03-15	8	39	2	2800	49	自然受孕	69.2	7.8	44	999	重庆市荣昌区安富洗布谭村3组	3	6	6-9	1	2	1	1	1	1	1	1	0		0		1	1	1	1	1	5	4	不达标	0	1	1	1	999	0	1
3559	1	1	5	3		男	2023-06-19	2024-03-15	8	39	2	3320	50	自然受孕	73	10.2	46	999		3	5	4-6	1	2	0	1	1	1	0		0		0		2	1	1	1	1	4	3	不达标	2	1	0	1	999	0	1
1237	1	1	14	2		男	2023-02-25	2024-03-15	12	38	3	2670	49	自然受孕	69	9	999	999	重庆市长寿区菩提街道碧园社区居委会金科集美文苑7幢1-1-1	5	5	4-6	2	0	0	0	0		0		0		1	1	1	1	1	1	1	3	1	不达标	0	0	0	1		1	1
215	1	1	14	3		女	2022-08-05	2024-03-15	19	35	5	3600	50	自然受孕	69.5	7.6	43	999	重庆市璧山区璧城街道杨柳坝路3号2幢1单元23-2	5	6	6-9	2	3	0	1	2	1	1	1	0		0		1	1	1	1	1	5	4	不达标	0	1	1	1		0	1
2042	1	1	4	3		男	2023-03-30	2024-03-15	11	39	0	2900	50	自然受孕	70	8	43	999	重庆市荣昌区安富街道通安村6组	6	6	6-9	1	2	1	1	1	1	1	1	0		1	1	1	1	1	1	1	6	4	不达标	1	1	1	1		0	1
3696	1	1	13	3		男	2022-03-03	2024-03-15	24	40	1	3500	50	自然受孕	90	12.1	51	116		5	6	6-9	2	3	1	1	2	1	1	1	1	1	1	1	1	1	2	1	1	7	5	达标	0	1	0	1	999	0	1
3510	1	1	5	2		男	2022-10-29	2024-03-15	16	40	3	3850	50	自然受孕	83	10.7	999	999		5	6	6-9	2	3	1	1	2	1	1	1	0		0		2	1	2	1	1	5	4	不达标	1	1	1	1	999	1	0
3233	1	1	14	2		男	2023-03-20	2024-03-15	11	39	2	3300	50	自然受孕	77.3	11.4	45	999	重庆市长寿区晏家街道3-1-1-6-2	5	0	6-9	2	1	1	1	1	1	1	1	1	1	1	1	1	1	1	1	1	7	5	达标	1	1	1	1		1	0
3213	1	1	14	2		男	2023-09-01	2024-03-15	6	40	3	4150	50	自然受孕	74.8	10.3	47.5	144		6	4	4-6	2	1	1	1	0		1	1	0		0		0		1	1	1	3	3	不达标	0	0	0	0		1	0
344	1	1	1	2		男	2023-08-15	2024-03-15	7	39	4	3500	51	自然受孕	68.5	7.7	45.3	999	0	5	0	6-9	2	2	0	1	2	1	0		4	1	0		0		1	1	1	4	4	不达标	0	0	0	1	999	0	0
1881	1	1	5	3		男	2023-07-11	2024-03-15	8	38	4	2700	50	自然受孕	68.9	8.9	44.8	117		5	0	6-9	2	2	0	1	0		0		0		0		0		0		0	1	1	不达标	0	0	0	1	400	0	1
2729	1	1	15	2		女	2023-08-05	2024-03-15	7	39	3	3600	51	自然受孕	64	8.5	44	121		1	6	6-9	2	0	0	0	0		0		0		0		0		0		0	0	0	不达标	0	0	0	0		0	1
3454	1	1	12	2		男	2023-08-09	2024-03-15	7	39	1	3550	51	自然受孕	84	12	47	120		5	6	6-9	2	2	0	1	1	1	1	1	3	1	1	1	1	1	1	1	1	7	5	达标	1	1	1	1		0	1
3452	1	1	12	2		男	2023-03-06	2024-03-15	12	40	3	3590	51	自然受孕	76	10.7	44	115		5	8	6-9	2	2	0	1	2	1	1	1	3	1	0		2	1	2	1	1	6	5	达标	0	1	1	1		0	1
3603	1	1	13	3		女	2023-06-04	2024-03-15	9	37	2	2460	48	自然受孕	72	9.3	45.3	110		3	9	6-9	1	3	1	1	1	1	1	1	0		1	1	1	1	1	1	1	6	4	不达标	1	1	1	1	999	0	1
3257	1	1	2	2		男	2023-08-14	2024-03-15	7	39	0	4000	52	自然受孕	73	13	46.6	0	0	5	0	6-9	2	1	1	1	1	1	1	1	0		0		1	1	1	1	1	5	4	不达标	0	0	0		999	0	1
2295	1	1	14	3		女	2022-03-21	2024-03-15	23	40	0	2950	49	自然受孕	87	12	47	126		5	6	6-9	2	3	1	1	1	1	1	1	1	1	1	1	1	1	1	1	1	7	5	达标	3	1	1	1		0	1
1404	1	1	7	3		男	2022-09-23	2024-03-15	17	39	3	3700	51	自然受孕	79	12	47	126		5	5	6-9	2	1	1	1	2	1	1	1	1	1	0		1	1	1	1	1	6	5	达标	2	1	1	1	999	0	0
3397	1	1	15	2		女	2022-12-29	2024-03-15	14	39	2	3200	50	自然受孕	79	11.4	999	999		5	0	6-9	2	2	1	1	1	1	1	1	1	1	0		2	1	2	1	1	6	5	达标	1	1	1	1	999	0	1
627	1	1	11	2	荔枝	女	2022-08-21	2024-03-15	18	39	2	3610	53	自然受孕	81	11	999	123	重庆市涪陵区荔枝街道办事处大塘天籁城 4-12-4	1	8	6-9	2	3	0	1	1	1	0		0		0		2	1	2	1	1	4	3	不达标	0	0	0	1	999	1	0
3391	1	1	15	2	0	女	2023-06-04	2024-03-15	9	39	6	3450	50	自然受孕	68	8.6	42.8	999		3	5	4-6	1	3	0	1	0		0		0		0		0		1	1	1	2	2	不达标	0	1	0	1	50	1	1
3085	1	1	3	3		男	2023-01-27	2024-03-15	13	39	4	2600	48	自然受孕	73	9.9	46	999	重庆市璧山区正兴镇文华社区正兴中学2栋3-1	5	0	6-9	2	2	0	1	2	1	0		0		0		0		2	1	1	3	3	不达标	2	1	1	1		0	1
1807	1	1	9	2		男	2023-04-20	2024-03-15	10	41	0	3350	51	自然受孕	75	10.2	48.7	134		5	0	6-9	2	2	1	1	2	1	1	1	0		1	1	2	1	1	1	1	6	4	不达标	3	1	0	1	999	0	1
990	1	1	10	2		男	2022-02-23	2024-03-15	24	39	3	4000	53	自然受孕	96.5	15.4	47.8	999	江津几江气象局家属院A栋6单元2-1	5	8	6-9	2	1	0	1	2	1	2	1	2	1	1	1	2	1	2	1	1	7	5	达标	2	1	1	1	150	0	1
1139	1	1	3	2		男	2022-09-04	2024-03-15	18	39	0	2950	50	自然受孕	80.7	11.5	44.5	115		5	6	6-9	2	2	1	1	1	1	1	1	1	1	0		2	1	1	1	1	6	5	达标	1	1	1	1		1	1
3563	1	1	5	3		女	2023-06-24	2024-03-15	8	39	3	2900	50	自然受孕	67	8.6	42.6	999		3	6	6-9	1	1	0	1	0		1	1	0		0		1	1	1	1	1	4	3	不达标	0	0	0	1	999	0	1
704	1	1	12	3		男	2023-03-23	2024-03-15	11	36	3	3030	49	自然受孕	72.3	10.6	44.9	134		5	3	6-9	2	1	0	1	1	1	1	1	0		0		1	1	0		1	4	4	不达标	1	1	1	1	9990	1	0
457	1	1	1	1	渝碚	男	2022-09-02	2024-03-15	18	38	5	3180	50	自然受孕	79.8	10.7	46.4	122		5	3	6-9	2	2	0	1	2	1	1	1	0		0		2	1	1	1	1	5	4	不达标	1	1	1	1	999	0	1
124	1	1	3	2		女	2023-01-15	2024-03-15	14	39	1	3340	50	自然受孕	72	7.9	44.1	999	重庆市璧山区大路街道接龙社区青龙街138号	5	6	6-9	0	0	0	0	0		0		0		0		0		0		0	0	0	不达标	1	1	1	1	999	0	1
1861	1	1	5	3		男	2022-11-07	2024-03-15	16	35	0	2320	49	试管婴儿	74	10	45.8	999	梅江镇邑中居委会五东组78号	5	0	6-9	2	2	0	1	0		1	1	0		0		0		1	1	1	3	3	不达标	0	1	1	1	999	0	1
1788	1	1	9	2		女	2022-08-30	2024-03-15	18	39	2	3790	50	自然受孕	83.5	11.6	47.5	126	重庆市云阳县人和街道立新社区6组13号	5	10	6-9	2	1	1	1	1	1	1	1	1	1	1	1	1	1	1	1	1	7	5	达标	1	1	1	1	999	0	1
3273	1	1	2	2		女	2022-09-08	2024-03-15	18	37	3	2870	48	其他	77.5	9.9	45.6	120		5	6	6-9	2	2	1	1	2	1	1	1	0		0		2	1	2	1	1	5	4	不达标	1	1	1	1	999	0	1
800	1	1	5	2		女	2023-06-30	2024-03-15	8	38	2	3210	50	自然受孕	67.8	7.7	43.2	122	重庆市秀山县中和街道丹凤社区桂花苑11栋6-2	5	7	6-9	2	1	1	1	1	1	1	1	0		0		1	1	1	1	1	5	4	不达标	0	1	0	1	999	0	0
2397	1	1	7	1		女	2022-10-30	2024-03-15	16	40	3	2750	58	自然受孕	81	12	45.5	123		5	8	6-9	0	2	1	1	2	1	2	1	3	1	1	1	3	1	2	1	1	7	5	达标	1	1	1	1	999	0	1
1729	1	1	12	3		男	2023-02-15	2024-03-15	13	37	5	3370	51	自然受孕	75	11.5	47	999	重庆市綦江区打通镇大石壁社区7号1单元4-1	5	7	6-9	2	2	1	1	2	1	2	1	1	1	0		1	1	1	1	1	6	5	达标	0	1	0	1	999	0	1
1241	1	1	14	2		女	2022-08-24	2024-03-15	18	40	3	2500	50	自然受孕	82.5	10.7	999	148	重庆市长寿区菩提街道菩提社区晶山新城际5-16-6	1	7	4-6	2	2	0	1	1	1	1	1	0		0		1	1	1	1	1	5	4	不达标	1	1	1	1		0	1
3390	1	1	15	2	999	男	2023-06-23	2024-03-15	8	39	0	3000	49	自然受孕	68.5	8.4	45	999		6	0	4-6	1	0	0	0	0		0		0		0		0		0		0	0	0	不达标	1	0	0	1	999	0	1
1817	1	1	9	2		女	2023-01-29	2024-03-15	13	40	1	3300	50	自然受孕	75.8	9.3	46.9	110		5	4	6-9	0	2	0	1	1	1	1	1	3	1	0		3	1	2	1	1	6	5	达标	1	1	1	1	999	0	1
3068	1	1	3	2		男	2023-09-02	2024-03-15	6	38	2	3100	50	自然受孕	65	7.2	42	108		1	3	6-9	1	1	0	1	0		0		0		0		0		0		0	1	1	不达标	0	0	0	1		1	0
741	1	1	12	1		男	2022-10-12	2024-03-15	17	40	4	3190	50	自然受孕	76.9	9.8	47.6	124		5	3	6-9	2	2	1	1	2	1	1	1	0		1	1	2	1	2	1	1	6	4	不达标	1	1	1	1	999	0	1
2019	1	1	4	3		女	2022-12-05	2024-03-15	15	40	0	3550	48	自然受孕	71	8.1	43	999	重庆市荣昌区安富街道普陀村7组	5	6	6-9	2	2	1	1	2	1	2	1	2	1	1	1	2	1	1	1	1	7	5	达标	1	1	1	1		1	1
2205	1	1	3	1		男	2023-09-08	2024-03-15	6	38	6	3650	50	自然受孕	67.4	7.9	43	121	重庆市璧山区恒大绿岛新城F区4栋10-2	2	0	4-6	2	1	0	1	0		0		0		0		0		0		0	1	1	不达标	0	0	0	1		0	1
1986	1	1	5	2		男	2023-08-31	2024-03-15	6	40	1	3100	50	自然受孕	64.5	7.5	42.8	112		1	6	nofeeding				0													0	0	0	不达标						1	0
1520	1	1	6	3		女	2022-09-19	2024-03-15	17	39	1	3200	50	自然受孕	75.7	8.5	45.5	999	乡镇	5	7	6-9	2	1	1	1	1	1	1	1	1	1	1	1	1	1	1	1	1	7	5	达标	1	1	1	1		1	0
2358	1	1	2	1		女	2023-06-22	2024-03-15	8	40	0	2950	50	自然受孕	70	8.5	44	0	0	5	1	6-9	1	2	3	1	3	1	1	1	0		0		4	1	4	1	1	5	4	不达标		1			999	1	1
2865	1	1	9	3		男	2023-03-08	2024-03-15	12	39	2	2660	50	自然受孕	76.1	9.1	45.5	999	重庆市云阳县江口镇向家坪社区11号	5	10	6-9	2	3	0	1	1	1	1	1	1	1	0		1	1	0		1	5	5	达标	0	1	1	1	999	0	1
2625	1	1	11	1		女	2022-08-25	2024-03-15	18	39	0	3000	50	自然受孕	82	10.4	46.5	132		5	8	6-9	2	3	1	1	2	1	1	1	3	1	0		2	1	1	1	1	6	5	达标	1	1	1	1	999	0	1
1471	1	1	8	1		男	2023-03-05	2024-03-15	12	39	0	3100	50	自然受孕	75	9.8	44.7	117		3	6	6-9	1	1	1	1	1	1	0		0		1	1	1	1	2	1	1	5	3	不达标	1	1	1	1	999	0	1
2700	1	1	15	2		女	2023-08-22	2024-03-15	6	39	5	5600	50	自然受孕	65.3	8	44	111		1	6	nofeeding				0													0	0	0	不达标						0	1
2767	1	1	12	3		女	2022-06-30	2024-03-15	20	39	1	3000	49	自然受孕	81	10	48.9	117		5	6	6-9	2	2	0	1	2	1	1	1	2	1	1	1	2	1	2	1	1	7	5	达标	3	1	1	1	999	0	1
1497	1	1	6	2		男	2022-12-02	2024-03-15	15	38	5	3550	49	自然受孕	78.5	10.9	45.3	999	城区	5	0	6-9	2	0	0	0	0		0		1	1	1	1	1	1	0		1	3	2	不达标	2	1	1	1		0	1
1332	1	1	14	3		女	2023-07-25	2024-03-15	7	38	0	3380	50	自然受孕	67.5	9	44	135	重庆市长寿区双龙镇双龙社区龙凤街1幢3单元2-1(长六中后门)	3	6	6-9	1	2	0	1	1	1	1	1	0		0		2	1	2	1	1	5	4	不达标	1	1	0	1		0	1
3230	1	1	14	2		男	2023-03-08	2024-03-15	12	38	4	3050	50	自然受孕	78	10.7	46	116g/L	重庆市长寿区璞山6-3-1	5	4	nofeeding				0													0	0	0	不达标						0	1
2276	1	1	14	1		男	2022-03-30	2024-03-15	23	39	1	4200	52	自然受孕	91.5	13.1	48.6	999	重庆市长寿区凤城华府	5	6	4-6	2	2	2	1	2	1	2	1	2	1	2	1	2	1	2	1	1	7	5	不达标	1	1	1	1		1	1
2901	1	1	5	3		女	2022-11-13	2024-03-15	16	39	4	6000	50	自然受孕	70.7	7.5	45	999	洪安镇美其村新营组160号	5	3	6-9	2	2	2	1	1	1	1	1	4	1	1	1	1	1	1	1	1	7	5	达标	1	1	1	1		0	1
2350	1	1	14	3		女	2023-09-06	2024-03-15	6	36	2	2510	46	试管婴儿	67	8	43	999	重庆市长寿区葛兰镇南中村7组	4	0	nofeeding				0													0	0	0	不达标						0	1
2259	1	1	14	1		男	2023-03-22	2024-03-15	11	35	1	2260	46	试管婴儿	77.5	10.1	47.5	106		5	4	4-6	2	2	0	1	2	1	1	1	3	1	3	1	0		2	1	1	6	5	不达标	1	1	1	1	1	0	1
2853	1	1	9	3		女	2023-05-16	2024-03-15	9	40	0	3600	50	自然受孕	73.1	10.2	45.1	125		5	0	6-9	2	1	1	1	1	1	1	1	3	1	0		1	1	1	1	1	6	5	达标	0	1	0	1	50	0	1
2876	1	1	9	3		男	2023-02-20	2024-03-15	12	40	2	3200	50	自然受孕	73.8	9.6	47	122		4	6	6-9	2	2	0	1	2	1	1	1	0		0		2	1	1	1	1	5	4	不达标	0	1	1	1	999	0	1
3975	1	1	10	3		女	2022-03-22	2024-03-15	23	39	2	3790	50	自然受孕	87	12.1	999	999		5	0	6-9	2	2	0	1	1	1	2	1	1	1	0		0		0		0	4	4	不达标	1	1	1	1	300	0	1
1125	1	1	3	2		男	2023-07-11	2024-03-15	8	39	4	3490	50	自然受孕	72.5	11.1	44	999	重庆市璧山区青杠青山河畔3-6-5	5	3	6-9	2	1	0	1	1	1	1	1	0		0		1	1	0		1	4	4	不达标	1	1	1	1		0	1
2621	1	1	11	1		女	2022-02-21	2024-03-15	24	39	1	3100	50	自然受孕	89	12	999	999	未查询到	5	0	6-9	2	3	0	1	2	1	1	1	0		0		0		1	1	1	4	4	不达标	1	1	1	1	999	0	0
1015	1	1	4	2		男	2023-06-18	2024-03-15	8	40	1	3370	50	自然受孕	70	9.3	44.5	999	重庆市荣昌区峰高街道东湖村4组127号	3	0	6-9	1	3	0	1	2	1	1	1	0		0		2	1	1	1	1	5	4	不达标	1	0	0	1	9990	1	0
1653	1	1	11	3		男	2022-09-18	2024-03-15	17	38	3	3000	50	自然受孕	79	10.7	47.3	999	重庆市涪陵区马鞍街道重报小区	4	6	4-6	2	2	1	1	2	1	1	1	0		0		1	1	1	1	1	5	4	不达标	1	1	1	1	999	0	1
4019	1	1	10	1		女	2022-03-18	2024-03-15	23	38	5	3350	50	自然受孕	90.7	13.2	49	999		5	6	6-9	2	2	2	1	2	1	1	1	1	1	0		0		2	1	1	5	5	达标	1	1	1	1	999	0	1
3136	1	1	3	1		女	2023-08-27	2024-03-15	6	40	6	3380	49	自然受孕	66.4	6.9	40.7	111		1	6	nofeeding				0													0	0	0	不达标						0	1
1992	1	1	5	2		女	2023-05-24	2024-03-15	9	38	4	5500	50	自然受孕	70	7.9	44	999	官庄街道乜敖董上组	5	2	6-9	2	2	0	1	2	1	1	1	0		0		2	1	0		1	4	4	不达标	0	1	0	1	20	0	0
2458	1	1	7	2		女	2022-04-21	2024-03-15	22	40	1	3700	52	自然受孕	80.2	9.8	46.5	127	重庆市南川区南城街道金佛居委会恒安5-11-4	5	3	4-6	1	2	1	1	2	1	1	1	2	1	0		2	1	2	1	1	6	5	不达标	2	1	1	1		0	1
3671	1	1	13	3		男	2023-05-28	2024-03-15	9	36	0	3000	50	自然受孕	72.5	10.2	45.5	112		3	6	6-9	1	1	0	1	0		0		0		0		1	1	2	1	1	3	2	不达标	1	0	0	1	999	0	1
1180	1	1	3	3		女	2023-04-06	2024-03-15	11	40	0	3700	50	自然受孕	72.5	10.5	45	999	重庆市璧山区八塘镇一品社区填河街62号2-1	5	3	6-9	2	2	0	1	1	1	1	1	0		0		1	1	1	1	1	5	4	不达标	0	0	1	1		0	1
2012	1	1	4	3		女	2023-05-01	2024-03-15	10	34	2	2000	44	自然受孕	65	7.6	42	999	重庆市荣昌区安富街道洗布潭9组62号	5	0	6-9	2	2	1	1	1	1	1	1	0		0		1	1	1	1	1	5	4	不达标	1	0	0	1		0	1
4025	1	1	10	1		男	2022-09-18	2024-03-15	17	40	3	3920	51	自然受孕	79.3	10.8	47	999		5	6	6-9	2	2	1	1	1	1	1	1	2	1	0		0		2	1	1	5	5	达标	1	1	1	1	999	0	1
3040	1	1	4	3		男	2023-04-26	2024-03-15	10	39	1	3560	50	自然受孕	74.6	9.4	45	999	重庆市荣昌区昌州寰宇世家29栋14-4	3	10	4-6	1	2	0	1	1	1	0		0		0		1	1	1	1	1	4	3	不达标	2	1	0	1		0	1
2349	1	1	14	3		男	2023-09-06	2024-03-15	6	36	2	2870	48	试管婴儿	67	8	43	999	重庆市长寿区葛兰镇南中村7组	4	0	nofeeding				0													0	0	0	不达标						0	1
2272	1	1	14	1		女	2022-09-26	2024-03-15	17	40	5	3200	50	自然受孕	78.1	9.2	44.6	999	重庆市长寿区凤城华府29栋5-6	4	10	6-9	2	1	0	1	0		0		1	1	0		0		0		0	2	2	不达标	1	1	1	1		1	0
983	1	1	10	2		女	2023-06-19	2024-03-15	8	38	6	3010	49	自然受孕	68	8.5	45	999	江津鼎山津都海岸10-30-3	5	0	6-9	2	1	0	1	2	1	1	1	0		0		1	1	2	1	1	5	4	不达标	0	1	0	1	999	1	1
1676	1	1	11	1		男	2023-09-13	2024-03-15	6	37	4	3100	50	自然受孕	69	11.1	43.6	105		1	6	nofeeding				0													0	0	0	不达标						0	1
4013	1	1	10	1		男	2023-03-02	2024-03-15	12	36	4	2850	47	自然受孕	78	10.5	48.2	999		5	6	6-9	1	2	1	1	0		1	1	3	1	0		1	1	2	1	1	5	4	不达标	1	1	1	1	999	0	1
3066	1	1	4	1		男	2022-06-30	2024-03-15	20	37	6	3240	50	自然受孕	82.2	11.4	999	999	荣昌区昌元街道海棠新城13栋2-3	2	6	6-9	2	1	0	1	1	1	1	1	1	1	1	1	1	1	1	1	1	7	5	达标	0	1	1	1		1	0
1342	1	1	14	3		女	2023-02-14	2024-03-15	13	40	5	3450	50	自然受孕	75	9.6	46	999	重庆市长寿区菩提街道菩提社区民生佳苑1期12栋1单元20-1	5	2	6-9	2	2	0	1	1	1	1	1	3	1	0		1	1	2	1	1	6	5	达标	2	1	1	1		0	1
158	1	1	3	2		男	2023-03-10	2024-03-15	12	41	3	3370	50	自然受孕	74.8	8.6	44	999	重庆市璧山区璧城街道东福宏洲2期9-1-14-1	5	0	6-9	0	1	1	1	1	1	1	1	3	1	0		1	1	1	1	1	6	5	达标	0	1	1	1	999	1	0
173	1	1	3	2		女	2023-04-17	2024-03-15	10	41	0	3780	51	自然受孕	73.5	9.3	45.6	999	重庆市璧山区璧城街道交职校还建房5-2-2-1	5	6	6-9	0	2	0	1	0		1	1	4	1	0		0		1	1	1	4	4	不达标	2	1	0	1	999	1	1
1054	1	1	4	2		男	2022-09-15	2024-03-15	18	38	0	3300	50	自然受孕	79.5	10.5	44	140	重庆市荣昌区峰高街道凤凰村5组25号	5	5	6-9	2	3	0	1	2	1	1	1	0		0		0		1	1	1	4	4	不达标	1	1	1	1		0	0
2993	1	1	5	2		女	2023-07-03	2024-03-15	8	40	4	3300	50	自然受孕	67	8	42.5	102		3	6	6-9	1	0	0	0	0		0		0		0		0		0		0	0	0	不达标	0	0	0	0		0	0
3727	1	1	13	3		女	2023-08-19	2024-03-15	6	39	2	3620	50	自然受孕	70	11	45	999		1	6	nofeeding				0													0	0	0	不达标						0	1
2331	1	1	14	3		男	2022-08-31	2024-03-15	18	40	2	3505	50	自然受孕	81.3	11	999	130		5	5	6-9	2	3	0	1	2	1	1	1	3	1	0		2	1	3	1	1	6	5	达标	2	1	1	1		0	0
1919			5	1		女	2023-01-25	2024-03-15	13	39	6	3000	48	自然受孕	74.2	9.4	43.8	118	秀山县中和街道渝秀安置小区13-7-1	5	0	6-9	2		1	1	1	1	1	1	0		0		1	1	1	1	1	5	4	不达标	1	1	1	1	999	0	1
1336	1	1	14	3		男	2023-07-13	2024-03-15	8	40	6	3510	51	自然受孕	69	9.3	44	999	重庆市长寿区菩提街道菩提社区天工睿城3栋22-1	5	6	6-9	2	2	0	1	1	1	1	1	1	1	0		0		2	1	1	5	5	达标	1	1	0	1		0	1
2940	1	1	5	3		女	2022-02-20	2024-03-15	24	40	1	5500	50	自然受孕	89	11.8	48	130		5	0	6-9	2	2	1	1	1	1	1	1	1	1	1	1	2	1	1	1	1	7	5	达标	2	1	1	1	999	0	1
1335	1	1	14	3		女	2023-05-05	2024-03-15	10	39	2	3080	50	自然受孕	73	9.5	43.4	999	重庆市长寿区菩提街道胜天社区朵力7号2栋8-1	3	7	6-9	1	2	0	1	1	1	1	1	0		0		2	1	2	1	1	5	4	不达标	1	1	0	1		0	1
815	1	1	5	2		男	2022-08-11	2024-03-15	19	39	0	3360	50	自然受孕	83.9	11.3	48.3	132		5	7	6-9	2	3	1	1	2	1	1	1	1	1	0		2	1	1	1	1	6	5	达标	1	1	1	1	999	0	1
3265	1	1	2	2		男	2023-08-06	2024-03-15	7	39	4	3480	50	自然受孕	68.5	8.7	44	0	0	6	6	6-9	2	1	0	1	1	1	1	1	1	1	0		1	1	1	1	1	6	5	达标	0	1	1	1		0	1
2712	1	1	15	2		女	2022-08-12	2024-03-15	19	40	2	3500	50	自然受孕	80.4	10.2	46	115		5	0	4-6	2	1	0	1	1	1	1	1	0		0		1	1	1	1	1	5	4	不达标	1	1	1	1	999	0	1
421	1	1	1	1	沙区	男	2023-02-13	2024-03-15	13	40	1	3460	50	自然受孕	73.4	8.4	45.5	999	重庆市市辖区沙坪坝区杨公桥林泉雅舍5-30-2	5	8	4-6	2	2	1	1	1	1	0		0		0		1	1	1	1	1	4	3	不达标	1	1	0	0		0	1
2449	1	1	7	2		男	2023-08-29	2024-03-15	6	39	0	3700	50	自然受孕	69	8	44.5	123	重庆市南川区西城街道来游关社区金科1期3-32-1	3	6	6-9	1	0	0	0	0		0		0		0		0		0		0	0	0	不达标	0	0	0	1	30	0	1
244	1	1	14	3		女	2023-03-07	2024-03-15	12	39	0	2900	50	自然受孕	75	8.5	45.1	999	重庆市长寿区洪湖镇凤凰村8组	5	8	6-9	2	2	0	1	0		1	1	0		0		0		0		0	2	2	不达标	0	1	1	1		0	1
1231	1	1	14	2		男	2023-07-01	2024-03-15	8	37	4	3670	51	试管婴儿	72.6	10.2	45.5	999	重庆市长寿区菩提街道碧园社区居委会碧桂园60幢27-1	5	0	6-9	2	0	0	0	0		0		4	1	0		1	1	1	1	1	3	2	不达标	0	0	0	1		0	1
926	1	1	13	2		女	2023-02-08	2024-03-15	13	39	4	3200	50	自然受孕	72	9.7	999	999	重庆市奉节县鱼复街道明良社区夔州路	3	6	6-9	1	3	0	1	0		1	1	1	1	0		0		1	1	1	4	4	不达标	1	1	1	1	999	0	1
1584			11			女	2022-08-24	2024-03-15	18	40	0	2750	49	自然受孕	86	9.5	47	108		5	7	4-6	2	3	0	1	0		2	1	1	1	0		3	1	2	1	1	5	4	不达标	0	1	1	1	999	0	1
3639	1	1	13	3		女	2023-03-24	2024-03-15	11	38	5	2790	50	自然受孕	70	8	43	120		6	6	6-9	1	1	0	1	1	1	0		0		0		2	1	2	1	1	4	3	不达标	1	1	1	1	999	0	1
165	1	1	3	2		女	2022-03-04	2024-03-15	24	39	1	3550	50	自然受孕	86	11.7	46.8	999	重庆市璧山区璧城街道东福宏洲1单元17-4	5	7	6-9	0	2	0	1	2	1	1	1	2	1	0		1	1	3	1	1	6	5	达标	1	1	1	1		0	0
1766	1	1	9	2		男	2022-03-13	2024-03-15	24	37	3	3650	50	自然受孕	89.5	14.5	49.3	999	重庆市云阳县青龙街道天鹅社区4组群益路一巷25号7-2	5	7	6-9	2	1	1	1	1	1	1	1	0		0		1	1	1	1	1	5	4	不达标	1	1	1	1	999	0	1
1854	1	1	5	3		男	2022-12-09	2024-03-15	15	33	3	1700	48	自然受孕	83.2	12.4	49.5	121		5	4	6-9	2	2	0	1	1	1	2	1	0		0		0		2	1	1	4	4	不达标	0	1	1	1	999	0	1
252	1	1	14	3		女	2022-07-22	2024-03-15	19	37	3	2760	47	自然受孕	84.1	11.1	48.2	119		5	0	4-6	2	3	0	1	2	1	1	1	0		0		3	1	0		1	4	4	不达标	2	1	1	1		0	1
3801	1	1	13	1		女	2022-07-08	2024-03-15	20	38	0	3050	50	自然受孕	85.7	10.8	46.6	100		5	6	4-6	0	1	1	1	0		0		1	1	0		0		1	1	1	3	3	不达标	1	1	1	1	999	0	1
3340	1	1	15	3		女	2023-09-02	2024-03-15	6	37	0	3050	47	自然受孕	66.2	7.3	43	999		6	6	4-6	1	0	0	0	0		0		0		0		0		0		0	0	0	不达标	0	0	0	1		0	1
1193	1	1	3	3		女	2022-03-08	2024-03-15	24	36	6	2540	48	自然受孕	83	10.5	46.8	999	重庆市璧山区八塘镇前进村2组	5	6	6-9	2	2	0	1	1	1	1	1	3	1	0		2	1	0		1	5	5	达标	1	1	1	1	120	0	1
872	1	1	9	3		男	2023-05-28	2024-03-15	9	39	0	3480	50	自然受孕	72	8	999	118	重庆市云阳县南溪镇水市社区文广路	5	4	6-9	2	1	1	1	0		0		0		0		0		0		0	1	1	不达标	0	0	0	1	999	0	1
3635	1	1	13	3		女	2023-08-12	2024-03-15	7	40	1	3150	50	自然受孕	71	8.2	44	999		3	6	6-9	2	1	0	1	0		0		0		0		0		0		0	1	1	不达标	0	0	0	1	999	0	1
1177	1	1	3	3		男	2023-06-01	2024-03-15	9	39	5	3120	50	自然受孕	67	9.5	45	999	重庆市璧山区璧城街道塘湾社区天佑6-2-3-4	6	2	4-6	1	1	0	1	0		1	1	0		0		1	1	0		1	3	3	不达标	0	1	0	0	999	0	1
3802	1	1	13	1		女	2022-10-28	2024-03-15	16	40	0	3500	50	自然受孕	73	8.5	41.2	999		5	6	6-9	2	1	0	1	1	1	1	1	0		0		0		0		0	3	3	不达标	0	1	1	1	999	1	0
3710	1	1	13	3		女	2022-09-17	2024-03-15	17	39	2	3200	50	自然受孕	83.6	10.8	45.7	119		5	6	6-9	2	3	1	1	2	1	1	1	1	1	1	1	1	1	1	1	1	7	5	达标	1	1	1	1	999	0	1
3814	1	1	13	1		男	2023-09-05	2024-03-15	6	39	5	4500	53	自然受孕	72.1	10.6	45.7	141		3	6	4-6	1	0	0	0	0		0		0		0		0		0		0	0	0	不达标	0	0	0	1	999	0	1
3166	1	1	14	1		男	2022-02-16	2024-03-15	24	38	3	2810	49	自然受孕	88.7	12.7	48.2	999	重庆市长寿区碧桂园豪园43幢30-5	5	8	6-9	2	1	1	1	1	1	1	1	1	1	1	1	1	1	1	1	1	7	5	达标	1	1	1	1		0	1
2657	1	1	11	1		男	2023-06-20	2024-03-15	8	38	4	3940	50	自然受孕	76	12	47	999	0	2	9	6-9	2	1	4	1	1	1			0		1	1	4	1	0		1	4	3	不达标	4	1	0	1	50	0	0
3669	1	1	13	3		男	2023-07-19	2024-03-15	7	38	3	3570	51	自然受孕	74	10.1	45	110		6	0	6-9	1	1	1	1	0		1	1	0		0		1	1	1	1	1	4	3	不达标	2	1	1	1	999	0	1
1944	1	1	5	1		女	2022-04-26	2024-03-15	22	38	1	2800	50	促排卵	81.2	9.9	45.7	117	重庆市秀山县兰桥镇新华村坨田组	5	5	4-6		3	1	1	1	1	1	1	0		1	1	2	1	1	1	1	6	4	不达标	1	1	1	1		0	1
4006	1	1	10	1		男	2022-04-01	2024-03-15	23	44	1	3730	50	自然受孕	85.5	10.5	46.5	999		5	5	6-9	2	2	0	1	2	1	1	1	1	1	0		0		2	1	1	5	5	达标	1	1	1	1	999	0	1
2396	1	1	7	1		女	2022-08-02	2024-03-15	19	39	0	3700	50	自然受孕	84	11.3	47	120		4	1	6-9	2	0	0	0	0		0		0		0		0		0		0	0	0	不达标	0	0	0	1		1	1
1543	1	1	6	3		男	2023-06-19	2024-03-15	8	38	3	3600	52	自然受孕	72	10	40	120		5	2	6-9	2	1	0	1	0		1	1	0		0		0		0		0	2	2	不达标	1	0	0	1	999	0	1
1329	1	1	14	3		男	2023-08-18	2024-03-15	6	40	1	3210	50	自然受孕	66.5	7.6	41.8	122		1	6	nofeeding				0													0	0	0	不达标						0	1
3705	1	1	13	3		男	2022-08-28	2024-03-15	18	38	4	3020	50	自然受孕	81.9	12.2	999	117		5	5	6-9	2	1	0	1	1	1	0		0		0		1	1	0		1	3	3	不达标	0	0	0	1	999	0	1
4051	1	1	10	2		女	2023-08-29	2024-03-15	6	38	4	3100	48	自然受孕	93	12.2	49.2	999		5	8	6-9	2	3	0	1	2	1	0		1	1	0		0		1	1	1	4	4	不达标	2	1	1	1	999	1	0
1481	1	1	6	2		男	2023-09-03	2024-03-15	6	35	4	2550	45	自然受孕	66.5	7.7	43	999	城区	2	4	nofeeding				0													0	0	0	不达标						0	0
1670	1	1	11	2		男	2023-09-13	2024-03-15	6	39	2	3350	50	自然受孕	67.2	8.5	44.3	124		5	2	4-6	0	1	0	1	0		0		0		0		0		0		0	1	1	不达标	0	0	0	1	999	0	1
3868	1	1	13	3		女	2023-02-16	2024-03-15	12	41	1	3020	47	自然受孕	72.5	9	42.5	999		5	0	6-9	2	1	0	1	0		0		0		0		1	1	1	1	1	3	2	不达标	1	1	1	1	999	0	1
799	1	1	6	2		男	2023-05-25	2024-03-15	9	37	6	3280	50	自然受孕	69.3	9.4	44.6	123		5	0	6-9	2	2	0	1	0		0		0		0		1	1	1	1	1	3	2	不达标	0	1	0	1	999	0	1
459	1	1	1	1	渝碚	男	2023-03-07	2024-03-15	12	40	4	3850	51	自然受孕	90	13	50.1	999	重庆市沙坪坝区中梁镇龙泉村龙塘湾组32号	5	6	6-9	2	2	0	1	2	1	1	1	0		0		1	1	1	1	1	5	4	不达标	2	1	1	1	999	0	1
2261	1	1	14	1		男	2023-03-29	2024-03-15	11	41	0	3630	50	自然受孕	78	11	46.5	999	重庆市长寿区朵力6号4-25-6	5	0	6-9	2	3	0	1	1	1	1	1	4	1	4	1	1	1	1	1	1	7	5	达标	1	1	1	1		1	1
2271	1	1	14	1		女	2022-08-27	2024-03-15	18	39	3	3100	50	自然受孕	82.5	10.1	46	109	重庆市长寿区	5	4	6-9	2	2	2	1	2	1	2	1	2	1	2	1	2	1	2	1	1	7	5	达标	2	1	1	1		0	1
1298	1	1	14	2		女	2023-03-13	2024-03-15	12	39	2	2950	46	自然受孕	75	9.7	44	999	重庆市长寿区江南街道A15-3-4-2	6	6	6-9	2	2	0	1	0		1	1	0		0		0		1	1	1	3	3	不达标	0	0	0	1		0	1
3884	1	1	13	3		男	2022-10-14	2024-03-15	17	40	6	3600	53	自然受孕	82	12	47.6	999		5	0	9-12	2	3	0	1	3	1	1	1	1	1	0		2	1	2	1	1	6	5	不达标	0	1	1	1	999	0	1
3715	1	1	13	3		女	2023-05-20	2024-03-15	9	39	4	3150	55	自然受孕	72.2	11	46.8	999		5	0	6-9	2	1	0	1	0		0		0		0		0		0		0	1	1	不达标	1	0	0	1	999	0	1
2733	1	1	15	2		女	2023-06-14	2024-03-15	9	40	2	3350	49	自然受孕	70	9	44	110		3	6	6-9	1	0	0	0	0		0		0		0		0		0		0	0	0	不达标	0	0	0	0		0	1
2362	1	1	2	1		男	2023-05-08	2024-03-15	10	36	7	3000	50	自然受孕	73.2	8.2	44.5	0	0	6	3	6-9	2	2	0	1	1	1	1	1	1	1	0		0		1	1	1	5	5	达标	1	1	0	1		0	1
1328	1	1	14	3		男	2023-08-23	2024-03-15	6	40	5	3400	50	自然受孕	70.5	84	44.2	122	重庆市长寿区菩提街道古镇社区中央公园2组团1号门29栋29-2	4	4	nofeeding				0													0	0	0	不达标						0	1
2630	2	1	11	3		女	2023-06-16	2024-03-15	8	38	6	3100	50	自然受孕	71	8.8	45	999	乡镇	5	1	6-9	2	3	1	1	2	1	1	1	4	1	0		1	1	1	1	1	6	5	达标	0	1	0	1	999	0	1
2851	1	1	9	3		男	2023-04-07	2024-03-15	11	39	2	4050	51	自然受孕	74.9	10.5	45.2	999	重庆市云阳县江口镇和平社区繁荣路85号	5	9	6-9	2	0	0	0	0		0		0		0		1	1	1	1	1	2	1	不达标	1	1	0	1	60	0	1
1290	1	1	14	2		女	2023-06-07	2024-03-15	9	38	1	2980	48	自然受孕	68	8.6	43	999	重庆市长寿区菩提街道民生佳苑15-1-23-9	5	5	4-6	2	1	0	1	0		0		0		0		1	1	2	1	1	3	2	不达标	0	1	1	1		0	1
2345	1	1	14	3		男	2023-06-28	2024-03-15	8	40	0	3670	50	自然受孕	71.3	10.6	44.9	131g/L	重庆市长寿区菩提街道古镇社区御府华庭1栋16--5	5	6	6-9	2	3	0	1	0		1	1	1	1	0		1	1	1	1	1	5	4	不达标	0	1	1	1		0	1
1901	1	1	5	1		男	2023-08-26	2024-03-15	6	39	1	3400	50	自然受孕	64.6	6.8	42	115	秀山县清溪街道沙坝村	4	0	4-6	2	0	0	0	0		0		0		0		0		0		0	0	0	不达标	0	0	0	1	999	0	1
3612	1	1	13	3		女	2022-09-05	2024-03-15	18	37	6	3400	50	自然受孕	80	10	48	104		5	12	6-9	2	1	1	1	0		0		0		1	1	2	1	2	1	1	4	2	不达标	2	1	1	1	999	0	0
4101	1	1	10	3		男	2023-03-15	2024-03-15	12	38	5	2850	49	自然受孕	77.5	11	41	999		5	0	6-9	2	2	0	1	2	1	1	1	4	1	0		0		2	1	1	5	5	达标	1	1	1	1	999	0	0
4102	1	1	10	3		男	2022-06-01	2024-03-15	21	38	4	3050	50	自然受孕	85	10	46	999		5	12	6-9	2	2	0	1	1	1	0		0		0		0		1	1	1	3	3	不达标	2	0	1	1	999	1	0
3263	1	1	2	2		男	2023-07-19	2024-03-15	7	40	6	3900	51	自然受孕	71	9	44.4	0	0	5	7	6-9	2	1	0	1	1	1	1	1	0		0		1	1	1	1	1	5	4	不达标	1	0	0	1	30	0	1
3895	1	1	13	3		女	2023-06-25	2024-03-15	8	41	4	3050	49	自然受孕	67	8	43.3	999		3	7	6-9	1	3	0	1	3	1	0		0		0		3	1	3	1	1	4	3	不达标	0	1	1	0		0	1
2049	1	1	4	3		女	2022-07-04	2024-03-15	20	40	3	3300	50	自然受孕	81	10.5	43	125		5	3	6-9	2	2	2	1	1	1	1	1	0		1	1	1	1	1	1	1	6	4	不达标	1	1	1	1		0	1
1905			5	1		男	2023-08-31	2024-03-15	6	40	0	3100	50	自然受孕	64.5	7.5	42.8	123	秀山县官庄街道乜敖小区	1	6	nofeeding				0													0	0	0	不达标						0	1
105	1	1	3	2		男	2023-09-03	2024-03-15	6	39	1	3990	50	自然受孕	72.1	10.3	44.5	122		4	0	6-9	0	1	0	1	0		0		0		0		0		0		0	1	1	不达标	0	0	0	1		0	0
2192	1	1	3	1		男	2022-10-28	2024-03-15	16	39	3	3400	50	自然受孕	79.4	10.1	45.7	999	重庆市璧山区芋荷社区天正185号	5	6	6-9	2	2	0	1	1	1	1	1	3	1	0		1	1	1	1	1	6	5	达标	2	1	1	1	999	0	1
3638	1	1	13	3		男	2023-07-23	2024-03-15	7	40	2	3100	50	自然受孕	72.6	8.3	44	999		6	8	6-9	1	1	0	1	0		0		0		0		1	1	1	1	1	3	2	不达标	0	1	0	1	999	0	1
3049	1	1	4	1		男	2023-05-25	2024-03-15	9	38	6	3500	50	自然受孕	73	9.9	46.3	999	重庆市荣昌区仁义镇永灵村2组14号	6	6	6-9	1	2	1	1	1	1	1	1	4	1	0		0		1	1	1	5	5	达标	0	1	1	1	999	0	1
2834	1	1	9	1		女	2023-05-08	2024-03-15	10	35	2	2600	46	自然受孕	75.5	9.5	43.6	134		5	0	6-9	2	0	0	0	0		1	1	0		0		0		0		0	1	1	不达标	0	1	0	1	999	1	1
893	1	1	13	3		男	2023-03-27	2024-03-15	11	39	1	3050	50	自然受孕	75	10	46	999	公平镇车家坝新屋花园	5	4	6-9	2	1	0	1	1	1	2	1	0		0		1	1	1	1	1	5	4	不达标	1	1	0	1	999	0	1
2842	1	1	9	3		女	2022-11-02	2024-03-15	16	37	2	2830	50	自然受孕	75.5	9.1	45.5	128	重庆市云阳县江口镇滨河社区团河路1巷402号	5	12	6-9	2	0	0	0	0		0		0		0		0		0		0	0	0	不达标	1	0	0	1	999	0	1
699	1	1	12	3		女	2023-09-11	2024-03-15	6	40	5	3090	50	自然受孕	64.5	6.4	40.5	130		6	1	4-6	2	1	0	1	0		0		0		0		0		0		0	1	1	不达标	0	0	0	1	999	0	1
1250	1	1	14	2		女	2022-03-23	2024-03-15	23	40	1	3340	49	自然受孕	90	12	50	115		5	8	6-9	2	1	1	1	0		1	1	1	1	1	1	1	1	2	1	1	6	4	不达标	0	1	0	1		0	0
3511	1	1	5	2		男	2022-08-07	2024-03-15	19	39	3	3560	50	自然受孕	81	9.6	999	123		5	6	6-9	2	3	1	1	2	1	1	1	0		1	1	2	1	2	1	1	6	4	不达标	1	1	1	1	999	1	0
2079	1	1	4	3		男	2023-02-21	2024-03-15	12	38	6	3360	50	自然受孕	75.5	11	45.5	999	重庆市荣昌区龙集镇老店子5组96号	5	0	6-9	2	2	0	1	1	1	0		0		0		0		2	1	1	3	3	不达标	1	1	1	1	999	0	1
657	1	1	11	2	崇义街道	女	2023-01-30	2024-03-15	13	41	2	3100	51	自然受孕	89	12.6	999	999	涪陵区崇义街道荔枝园居委泽胜温泉城39-3-5	5	5	6-9	2	2	1	1	1	1	1	1	2	1	1	1	1	1	2	1	1	7	5	达标	2	1	1	1	800	0	1
35	1	1	4	3		女	2022-08-21	2024-03-15	18	38	6	2700	48	自然受孕	75.5	9.6	999	112	荣昌区古昌镇冲锋村6组111号	5	6	6-9	2	3	2	1	1	1	1	1	2	1	1	1	2	1	2	1	1	7	5	达标	1	1	1	1	300	0	0
3979	1	1	10	3		男	2022-07-19	2024-03-15	19	40	6	3150	49	自然受孕	82.8	11	47	999		5	1	6-9	2	2	0	1	2	1	1	1	1	1	0		0		0		0	4	4	不达标	1	1	1	1	999	0	1
3911	1	1	13	3		男	2023-06-20	2024-03-15	8	30	4	1390	38	自然受孕	66	7.7	40.9	116		4	0	6-9	2	2	0	1	0		1	1	0		0		0		0		0	2	2	不达标	0	0	1	0		0	1
3582	1	1	5	3		男	2022-03-02	2024-03-15	24	38	4	3500	50	自然受孕	85.5	12.6	48.8	999		4	0	6-9	2	1	0	1	1	1	0		2	1	1	1	2	1	2	1	1	6	4	不达标	3	1	1	1	999	0	0
927	1	1	13	2		男	2023-07-07	2024-03-15	8	38	1	2940	50	自然受孕	68	8.3	44.3	110		3	6	6-9	1	1	0	1	1	1	0		0		0		0		0		0	2	2	不达标	0	0	0	1	999	0	1
2704	1	1	15	2		女	2023-07-06	2024-03-15	8	41	1	4120	51	自然受孕	71.5	8.6	47	999	舟白	6	7	4-6	2	2	0	1	1	1	2	1	2	1	0		2	1	2	1	1	6	5	不达标	0	0	0	1	999	0	1
424	1	1	1	1	沙区	女	2023-03-19	2024-03-15	11	39	2	3768	51	自然受孕	76	10.9	44.2	999	重庆市市辖区沙坪坝区渝碚路街道白鹤岭居委会	5	2	6-9	0	4	4	1	4	1	4	1	4	1	0		4	1	4	1	1	6	5	达标	4	1	0	1	999	1	0
2809	1	1	9	1		男	2022-10-31	2024-03-15	16	37	1	3005	50	自然受孕	78.3	11.3	46.2	115		5	3	6-9	2	1	1	1	1	1	0		3	1	0		1	1	0		1	4	4	不达标	0	1	1	1	999	0	1
417	1	1	1	1	沙区	女	2022-09-05	2024-03-15	18	39	4	2810	50	自然受孕	81	10	44.6	999	重庆市市辖区沙坪坝区红槽房映泉花园3-26-7	5	6	4-6	2	2	0	1	1	1	0		0		0		0		2	1	1	3	3	不达标	1	1	1	1	999	0	1
2532	1	1	8	1		女	2023-04-26	2024-03-15	10	41	2	3630	50	促排卵	69.1	7.5	63.6	113	复平镇	3	6	6-9	1	2	1	1	1	1	0		0		0		2	1	2	1	1	4	3	不达标	1	1	0	1	999	0	1
3773	1	1	13	3		男	2023-02-03	2024-03-15	13	41	1	3720	51	自然受孕	74.5	9.8	44.2	96		5	3	6-9	2	1	1	1	1	1	1	1	0		1	1	1	1	1	1	1	6	4	不达标	0	1	1	1	999	0	1
2898	1	1	5	3		男	2023-05-17	2024-03-15	9	40	4	7000	50	自然受孕	70.5	7.9	44.5	999	三阳村贵明溪组	5	6	6-9	1	2	1	1	1	1	1	1	0		0		1	1	1	1	1	5	4	不达标	1	1	0	1		0	0
25	1	1	4	3		女	2022-06-27	2024-03-15	20	37	4	3100	50	自然受孕	81	12.6	999	122	荣昌区古昌镇玉带村5组125号	5	6	6-9	2	3	2	1	2	1	1	1	1	1	1	1	2	1	2	1	1	7	5	达标	0	1	1	1	500	0	0
2848	1	1	9	3		男	2023-08-19	2024-03-15	6	41	1	3190	50	自然受孕	66.1	7.9	42.1	129		4	1	6-9	2	0	0	0	0		0		0		0		0		0		0	0	0	不达标	0	0	0	1	60	0	1
1857	1	1	5	3		男	2022-06-23	2024-03-15	20	38	6	3350	50	自然受孕	74.5	9.7	45	999	梅江镇关田村邓家组10号	5	6	6-9	2	3	0	1	2	1	2	1	0		1	1	0		0		0	4	3	不达标	0	1	1	1	999	0	1
3081	1	1	3	3		男	2023-06-04	2024-03-15	9	40	1	2850	50	自然受孕	68.2	10	46	999	重庆市璧山区正兴镇湾塘村3组12号	4	2	6-9	2	2	0	1	1	1	1	1	0		0		0		2	1	1	4	4	不达标	0	0	0	1		0	1
773	1	1	9	2		女	2023-07-04	2024-03-15	8	40	1	3310	50	自然受孕	70	8.7	44	116	重庆市云阳县双江街道办事处桂湾社区居委会滨江大道2631号1单元6-2	5	0	6-9	2	1	0	1	0		1	1	0		0		1	1	1	1	1	4	3	不达标	0	1	0	0		0	1
2253	1	1	14	1		男	2023-07-22	2024-03-15	7	38	0	3385	50	自然受孕	69.1	8.8	45.8	999	重庆市长寿区金星村2组	5	6	6-9	2	2	1	1	1	1	1	1	1	1	1	1	1	1	1	1	1	7	5	达标	1	1	1	1		0	1
499	1	1	6	1		女	2023-09-09	2024-03-15	6	36	2	2490	50	自然受孕	65.5	8.3	44.8	999	城区	1	6	6-9	1	0	0	0	0		0		0		0		0		0		0	0	0	不达标	0	0	0	0		1	1
1912	1	1	5	1		女	2023-06-16	2024-03-15	8	39	6	3850	51	自然受孕	68.2	8.2	44.6	999	秀山县平凯街道武营村	3	6	6-9		2	2	1	2	1	2	1	2	1	2	1	2	1	2	1	1	7	5	达标	2	1		1	999	0	1
2590	1	1	11	3		男	2022-08-15	2024-03-15	19	38	1	2990	50	自然受孕	80	10	46	141	重庆市涪陵新妙普陀村	5	6	6-9	2	3	1	1	2	1	1	1	1	1	1	1	1	1	1	1	1	7	5	达标	1	1	1	1	999
774	1	1	9	2		女	2022-02-22	2024-03-15	24	38	4	3200	50	自然受孕	87	13	46	999	云阳县双江街道外滩社区	5	13	9-12	2	2	1	1	2	1	1	1	0		0		2	1	1	1	1	5	4	不达标	0	1	1	1	999	0	1
479	1	1	6	1	永川	女	2022-11-26	2024-03-15	15	34	5	2500	49	自然受孕	76.4	10.2	45.4	999	城区	5	6	6-9	2	2	0	1	2	1	1	1	0		0		2	1	1	1	1	5	4	不达标	0	1	1	1	999	0	1
2078	1	1	4	3		女	2022-04-29	2024-03-15	22	40	2	3500	50	自然受孕	82	12.5	999	999	重庆市荣昌区龙集镇清河村6组38号	5	0	6-9	2	3	0	1	1	1	0		1	1	1	1	1	1	1	1	1	6	4	不达标	2	1	1	1	999	0	1
210	1	1	3	2		女	2022-09-07	2024-03-15	18	40	0	3520	50	自然受孕	85	11.8	47.8	125		3	6	6-9	0	0	2	1	2	1	0		4	1	0		0		2	1	1	4	4	不达标	0	1	1	1	999	0	1
1572	1	1	11	3		女	2023-08-13	2024-03-15	7	40	0	3090	47	自然受孕	65	7.2	42.5	116		3	6	4-6	1	0	0	0	0		0		0		0		0		0		0	0	0	不达标	0	0	0	1		0	1
994	1	1	10	2		女	2023-07-12	2024-03-15	8	37	4	3030	49	自然受孕	70.5	8.5	45.8	0	0	5	0	6-9	0	0	0	0	0		0		0		0		0		0		0	0	0	不达标	0	0	0	1	999	0	1
2416	1	1	7	2		女	2023-07-27	2024-03-15	7	39	2	3370	50	自然受孕	65.5	7.6	41	120		3	6	6-9	2	2	0	1	0		0		0		0		0		0		0	1	1	不达标	0	1	0	1		0	1
2070	1	1	4	3		女	2022-11-12	2024-03-15	16	37	4	3060	49	自然受孕	76	9	999	999	重庆市荣昌区龙集镇清河村2组116号	5	6	6-9	2	2	0	1	2	1	1	1	0		0		1	1	2	1	1	5	4	不达标	2	1	1	1	999	0	1
3082	1	1	3	3		女	2023-05-26	2024-03-15	9	37	0	3420	50	自然受孕	70.5	9.5	45.6	999	重庆市璧山区正兴镇尖山子村1组93号	3	4	4-6	1	2	0	1	2	1	1	1	0		0		1	1	2	1	1	5	4	不达标	4	1	1	1		0	1
3906	1	1	13	3		男	2023-07-27	2024-03-15	7	39	0	2800	50	自然受孕	67.5	8.6	43.5	111		3	6	6-9	1	2	0	1	0		0		0		0		0		0		0	1	1	不达标	0	0	0	0		0	1
300	1	1	1	2		女	2023-04-21	2024-03-15	10	39	1	3220	50	自然受孕	70.4	8.1	43.2	999	重庆市沙坪坝区天星桥街道红槽房蓝溪谷地11-1-31-2	3	8	6-9	1	2	0	1	0		0		0		0		0		2	1	1	2	2	不达标	2	0	0	1	999	0	1
2713	1	1	15	2		男	2022-06-23	2024-03-15	20	37	1	2600	46	自然受孕	83	12.3	50	999	舟白	5	0	6-9	0	3	1	1	2	1	1	1	1	1	0		1	1	1	1	1	6	5	达标	0	0	1	1	999	0	1
3919	1	1	13	3		女	2022-05-11	2024-03-15	22	35	0	2500	45	自然受孕	85	11.8	46	999		5	0	6-9	2	3	0	1	2	1	1	1	0		0		3	1	0		1	4	4	不达标	0	1	1	1	999	0	1
4093	1	1	10	3		男	2023-04-09	2024-03-15	11	39	6	3500	51	自然受孕	76.5	12.3	47	999		5	0	6-9	2	2	0	1	1	1	0		0		0		0		2	1	1	3	3	不达标	1	1	1	1	999	0	1
556	1	1	6	2		男	2023-03-15	2024-03-15	12	41	0	3000	49	自然受孕	77	10.8	46.9	999	城区	5	6	6-9	2	2	1	1	2	1	1	1	0		0		2	1	2	1	1	5	4	不达标	0	1	1	1	999	0	1
41	1	1	4	3		女	2022-08-01	2024-03-15	19	39	6	2840	50	自然受孕	82	10.5	42	121		5	8	6-9	2	2	1	1	1	1	1	1	2	1	0		1	1	1	1	1	6	5	达标	1	1	1	1	300	0	0
1036	1	1	4	2		男	2022-04-22	2024-03-15	22	40	2	3610	50	自然受孕	83	10.5	48	999	重庆市荣昌区峰高街道峨嵋村5组5号	5	0	9-12	2	3	1	1	0		0		0		0		0		1	1	1	2	2	不达标	1	1	1	1	999	0	0
2423	1	1	7	2		女	2023-06-12	2024-03-15	9	41	2	3860	51	自然受孕	70.5	8.1	43.5	119	重庆市市辖区南川区南城街道三圣路社区	6	6	6-9	2	2	0	1	0		1	1	0		0		1	1	1	1	1	4	3	不达标	0	1	0	1		0	1
1631	1	1	11	3		男	2023-06-25	2024-03-15	8	38	2	3200	50	自然受孕	70	9.6	42	134		3	6	6-9	1	2	0	1	1	1	0		0		0		1	1	1	1	1	4	3	不达标	0	1	0	1	999	1	0
3503	1	1	5	2		女	2023-01-21	2024-03-15	13	38	4	3350	50	自然受孕	76.6	19	43.9	999		5	0	6-9	2	1	0	1	1	1	0		1	1	0		0		1	1	1	4	4	不达标	2	1	1	1	999	1	0
616	1	1	11	2	荔枝	男	2023-01-12	2024-03-15	14	38	0	3590	49	自然受孕	73	9.2	999	999	重庆市涪陵区荔枝街道办事处望涪金科天宸28-1-501	2	6	6-9	0	1	0	1	1	1	1	1	1	1	0		2	1	1	1	1	6	5	达标	0	1	0	1	999	0	1
3918	1	1	13	3		女	2022-07-02	2024-03-15	20	39	5	2950	49	自然受孕	80.5	10.2	46.6	121		5	6	6-9	2	3	1	1	3	1	1	1	0		0		3	1	3	1	1	5	4	不达标	0	1	1	1	999	0	1
453	1	1	1	2	渝碚	男	2022-11-19	2024-03-15	15	40	2	3440	50	自然受孕	78.6	10.1	44	999	重庆市沙坪坝区渝碚路街道杨公桥西城丽景B4-3-10-2	5	6	6-9	2	2	1	1	2	1	0		1	1	0		0		0		0	3	3	不达标	0	1	1	1	300	0	1
2716	1	1	15	2		男	2022-02-28	2024-03-15	24	37	5	2750	50	自然受孕	90	12	52	999	舟白	5	1	4-6	2	2	1	1	2	1	2	1	3	1	1	1	3	1	2	1	1	7	5	不达标	2	1	1	1	999	1	1
3737	1	1	13	3		女	2023-05-31	2024-03-15	9	39	3	2985	50	自然受孕	68	7.8	43	999		6	6	6-9		1	0	1	0		0		2	1	0		0		1	1	1	3	3	不达标	0	1	0	1	999	1	0
1297	1	1	14	2		男	2023-03-13	2024-03-15	12	39	0	2950	50	自然受孕	76	9.7	44	999	重庆市长寿区江南街道江南A16-3-2-4	5	0	6-9	2	2	0	1	0		0		0		0		0		1	1	1	2	2	不达标	0	1	1	1		0	0
365	1	1	1	2		男	2023-07-09	2024-03-15	8	39	0	2810	49	自然受孕	69.1	8.9	44.5	999	0	5	2	4-6	2	2	1	1	2	1	1	1	0		1	1	1	1	1	1	1	6	4	不达标	0	1	0	1	999	1	1
2973	1	1	5	2		女	2022-09-12	2024-03-15	18	38	6	2700	49	自然受孕	78	10.3	45.5	110		4	6	6-9	2	3	0	1	1	1	1	1	0		0		0		1	1	1	4	4	不达标	3	1	1	1	100	0	0
2896	1	1	5	3		女	2023-08-10	2024-03-15	7	39	0	6200	50	自然受孕	57.1	6	39.6	110	洪安镇茶洞坪头组	5	0	6-9	2	2	1	1	1	1	1	1	4	1	0		1	1	1	1	1	6	5	达标	0	1	0	1		0	1
1980	1	1	5	2		男	2023-09-05	2024-03-15	6	40	0	3000	50	自然受孕	67.3	7	42.6	118	官庄街道乜敖屯湾组	5	1	6-9	2	1	0	1	0		0		0		0		0		0		0	1	1	不达标	0	0	0	1	999	1	0
296	1	1	1	2		男	2023-07-13	2024-03-15	8	40	1	3550	51	自然受孕	70.5	8.8	43	118		3	6	6-9	1	1	0	1	1	1	0		0		0		0		1	1	1	3	3	不达标	0	1	0	1	10	0	1
3569	1	1	5	3		女	2022-12-26	2024-03-15	14	38	1	2200	45	自然受孕	70.5	8.4	45	999		5	0	6-9	2	2	1	1	2	1	1	1	0		0		0		1	1	1	4	4	不达标	2	1	1	1	999	0	1
1093	1	1	4	1		男	2022-07-11	2024-03-15	20	40	2	3300	50	自然受孕	82	11	47.5	999	重庆市荣昌区昌元街道上河城12-2-18-5	5	3	4-6	2	2	1	1	1	1	1	1	2	1	1	1	2	1	2	1	1	7	5	不达标	2	1	1	1	400	0	1
3332	1	1	8	3		男	2023-02-20	2024-03-15	12	37	6	3280	49	自然受孕	70.2	9.3	45.8	121		5	11	4-6	2	1	0	1	1	1	0		0		0		0		0		0	2	2	不达标	1	1	1	1		0	1
961	1	1	13	2		女	2023-05-25	2024-03-15	9	39	0	3620	51	自然受孕	71	8.8	43.8	999	重庆市奉节县鱼复街道迎宾社区英才街	4	0	6-9	2	2	0	1	1	1	0		0		0		0		1	1	1	3	3	不达标	0	1	1	1	999	0	1
709	1	1	12	3		女	2022-03-04	2024-03-15	24	38	6	2960	49	自然受孕	85.9	11.8	52	130		5	6	6-9	2	2	0	1	2	1	0		1	1	0		1	1	1	1	1	5	4	不达标	1	1	1	1	999	0	0
2909	1	1	5	3		男	2022-08-10	2024-03-15	19	38	2	6600	50	自然受孕	79.2	11.5	47	110	洪安镇美其村桐木坪组	5	0	6-9	2	3	1	1	1	1	1	1	1	1	1	1	1	1	1	1	1	7	5	达标	1	1	1	1		0	1
1333	1	1	14	3		男	2023-06-28	2024-03-15	8	38	6	3450	50	自然受孕	73	9.6	44.6	109		3	7	6-9	1	2	0	1	1	1	1	1	2	1	0		2	1	2	1	1	6	5	达标	1	1	0	1		0	1
3075	1	1	3	3		男	2023-07-17	2024-03-15	7	39	4	4010	51	自然受孕	70.4	9.3	46.5	125	重庆市璧山区正兴镇沙塝村1组146号	5	3	6-9	2	1	0	1	0		0		0		0		0		0		0	1	1	不达标	0	0	0	1		0	1
2609	1	1	11	1		男	2023-02-23	2024-03-15	12	38	0	2900	50	自然受孕	71	9	46	999	0	1	6	4-6		1	1	1	1	1	1	1	1	1	1	1	1	1	1	1	1	7	5	不达标	0	1	1	1	999	0	1
2709	1	1	15	2		男	2023-03-20	2024-03-15	11	38	2	3450	50	自然受孕	73	9.3	46	999	舟白	6	6	4-6	1	1	0	1	2	1	4	1	0		1	1	1	1	1	1	1	6	4	不达标	2	1	1	1	999	1	0
2482	1	1	7	2		女	2023-09-03	2024-03-15	6	41	0	3280	50	自然受孕	67.5	8.4	43.6	124		1	6	nofeeding				0													0	0	0	不达标						1	0
3948	1	1	13	3		男	2023-07-03	2024-03-15	8	40	4	3300	50	自然受孕	69	9	43.5	999		5	6	6-9	2	2	0	1	1	1	0		0		0		1	1	1	1	1	4	3	不达标	0	1	1	1	999	0	1
2668	1	1	15	1		男	2023-08-10	2024-03-15	7	39	3	2700	49	自然受孕	63.1	6.2	43.2	112		3	5	4-6	1	1	0	1	0		0		0		0		0		0		0	1	1	不达标	0	0	0			0	1
2902	1	1	5	3		男	2023-01-29	2024-03-15	13	39	5	7800	50	自然受孕	74	9.7	45	999	洪安镇边城滨江路大纸厂组	5	0	6-9	2	3	1	1	2	1	1	1	4	1	1	1	2	1	1	1	1	7	5	达标	1	1	1	1		0	0
1493	1	1	6	2		女	2023-02-26	2024-03-15	12	39	1	3340	50	自然受孕	73	9.8	42.5	999	城区	5	6	6-9	0	2	0	1	1	1	2	1	0		0		0		4	1	1	4	4	不达标	0	0	0	1		0	0
2594	1	1	11	1		女	2022-08-08	2024-03-15	19	39	5	3910	50	自然受孕	82.2	11.3	46	117	重庆市涪陵区新妙镇开平村1组	5	10	6-9	2	3	3	1	2	1	2	1	2	1	3	1	2	1	2	1	1	7	5	达标		1		1	999	0	1
2799	1	1	12	2		女	2022-11-07	2024-03-15	16	40	0	2910	50	自然受孕	72	9.8	47	999	重庆市綦江区文龙街道回龙湾社区银海新城20	5	4	6-9	2	1	0	1	0		1	1	0		0		0		1	1	1	3	3	不达标	0	1	1	1	999	0	1
2076	1	1	4	3		女	2023-06-19	2024-03-15	8	40	6	3210	50	自然受孕	68	7.5	44	999	重庆市荣昌区龙集镇老店子新街12号	3	6	6-9	1	3	1	1	0		1	1	0		0		1	1	1	1	1	4	3	不达标	2	1	1	0		0	1
327	1	1	1	2		男	2022-03-06	2024-03-15	24	41	2	3370	50	自然受孕	84.6	11.1	50.5	132		5	6	6-9	2	2	2	1	2	1	1	1	2	1	1	1	1	1	1	1	1	7	5	达标	1	1	1	1	999	0	1
3401	1	1	15	2		女	2022-08-27	2024-03-15	18	40	0	3600	50	自然受孕	72.5	10.5	46	999	重庆市沙坪坝区井口街道美丽阳光家园社区阳光家园2-27-10	5	0	6-9	2	2	1	1	2	1	1	1	0		0		2	1	0		1	4	4	不达标	0	1	1	1	500	0	1
1014	1	1	4	2		女	2023-02-11	2024-03-15	13	39	1	3430	50	自然受孕	76	9.2	45	999	重庆市荣昌区峰高街道学院小区2-15-5	3	6	6-9	1	2	1	1	1	1	1	1	0		2	1	0		2	1	1	5	4	不达标	0	1	1	1	9990	1	0
3395	1	1	15	2		女	2023-01-24	2024-03-15	13	39	6	3800	50	自然受孕	78.8	11	999	115		5	6	6-9	2	2	0	1	1	1	2	1	0		2	1	2	1	2	1	1	6	4	不达标	0	1	1	1		0	1
2081	1	1	4	3		女	2023-03-03	2024-03-15	12	39	6	3040	50	自然受孕	73	9.8	44.5	999	重庆市荣昌区龙集镇清河村1组134号	3	6	6-9	1	3	1	1	2	1	0		0		0		1	1	1	1	1	4	3	不达标	0	1	1	1		0	1
460	1	1	1	1	渝碚	男	2022-03-18	2024-03-15	23	39	4	3520	50	自然受孕	87.7	11.8	47	999	重庆市沙坪坝区天星桥街道梨树湾尚赏居2-16-2	5	0	6-9	2	2	0	1	2	1	1	1	0		0		1	1	1	1	1	5	4	不达标	1	1	1	1	999	0	1
2626	1	1	11	1		男	2023-02-18	2024-03-15	12	38	3	3200	52	自然受孕	77	9.5	46.5	999	0	5	6	6-9	2	3	1	1	2	1	1	1	3	1	0		2	1	2	1	1	6	5	达标	0	1	1	1	999	0	1
4053	1	1	10	2		女	2023-06-26	2024-03-15	8	39	0	2800	48	自然受孕	67.5	7.5	41.5	999		6	6	6-9	1	0	0	0	1	1	0		0		0		0		1	1	1	2	2	不达标	0	1	0	1	999	0	1
2999	1	1	5	1		男	2023-07-06	2024-03-15	8	38	1	3040	50	自然受孕	70	9	115.1	110		4	0	6-9	2	0	0	0	0		1	1	0		0		0		1	1	1	2	2	不达标	0	1	0	1	50	0	1
3516	1	1	5	2		女	2022-08-01	2024-03-15	19	36	3	2900	47	自然受孕	81	10.2	48	122		5	6	6-9	2	2	0	1	0		2	1	3	1	0		2	1	2	1	1	5	4	不达标	2	0	0	1	999	1	0
2208	1	1	3	1		男	2023-08-10	2024-03-15	7	37	6	2500	50	自然受孕	67	7.5	43.3	123	璧山区恒泰悦府1栋4-3	5	1	6-9	2	2	0	1	0		0		0		0		0		0		0	1	1	不达标	0	1	1	1		0	1
1544	1	1	6	3		男	2023-07-16	2024-03-15	7	38	1	3200	52	自然受孕	69	8.5	42	999	乡镇	5	0	4-6	2	2	0	1	1	1	1	1	0		0		2	1	0		1	4	4	不达标	1	0	0	1		0	1
4007	1	1	10	1		男	2022-12-22	2024-03-15	14	36	1	2600	45	自然受孕	79.2	10.5	46.5	122		5	3	6-9	2	2	0	1	2	1	1	1	0		0		1	1	2	1	1	5	4	不达标	0	1	1	1	999	0	1
113	1	1	3	2		女	2023-06-09	2024-03-15	9	39	0	3370	50	自然受孕	70.3	8.3	45.5	999	重庆市璧山区大路街道红石社区文曲街52号	3	6	6-9	1	2	1	1	1	1	1	1	0		0		0		1	1	1	4	4	不达标	0	1	0	1		0	1
559	1	1	6	2		男	2023-06-02	2024-03-15	9	40	0	3420	52	自然受孕	68	9	999	999	城区	5	6	6-9	2	2	1	1	1	1	1	1	1	1	1	1	1	1	1	1	1	7	5	达标	1	1	1	1	999	0	1
969	1	1	10	2		女	2023-05-31	2024-03-15	9	37	6	3000	50	自然受孕	67.4	8.7	42.2	999	江津几江水木年华湖上24-2-6-2	5	2	6-9	2	0	0	0	0		0		0		0		0		0		0	0	0	不达标	0	0	0	1	999	0	1
2968	1	1	5	2		男	2022-02-23	2024-03-15	24	38	1	3350	50	自然受孕	88	12	48.2	999	清溪场街道永进村大井坎组356号	4	0	6-9	2	2	0	1	2	1	0		0		0		1	1	1	1	1	4	3	不达标	1	1	1	1		0	1
2586	1	1	11	3		女	2022-02-16	2024-03-15	24	40	1	3100	50	自然受孕	83	11	46	999	涪陵区新妙镇行政村	5	0	9-12	2	3	0	1	2	1	1	1	0		0		0		2	1	1	4	4	不达标	0	1	1	1	999	0	1
1935	1	1	5	1		女	2022-08-14	2024-03-15	19	39	5	3150	50	自然受孕	78.1	11.5	46	999	重庆市秀山乌杨街道	5	6	6-9	2	2	2	1	2	1	2	1	2	1	2	1	2	1	2	1	1	7	5	达标	2	1	1	1	999	0	1
2915	1	1	5	3		男	2023-08-02	2024-03-15	7	37	2	5100	48	自然受孕	65	7.6	45	120		2	0	nofeeding				0													0	0	0	不达标						0	1
896	1	1	13	3		女	2022-07-31	2024-03-15	19	40	0	3000	50	自然受孕	80.5	8.5	999	999	公平镇长兴村12组2号	5	6	6-9	2	2	0	1	2	1	1	1	1	1	0		0		1	1	1	5	5	达标	2	1	1	1	999	0	1
2453	1	1	7	2		男	2023-02-25	2024-03-15	12	39	1	3100	50	自然受孕	79	10.1	46.6	120	重庆市市辖区南川区西城街道西大街社区铂金鸟巢A-13-7	5	6	6-9	2	3	2	1	2	1	1	1	2	1	1	1	2	1	2	1	1	7	5	达标	1	1	0	1		0	1
1985	1	1	5	2		男	2023-08-08	2024-03-15	7	39	6	3110	50	自然受孕	68.1	9.8	43.8	120	官庄街道官联亢家董组171号	4	8	nofeeding				0													0	0	0	不达标						1	0
2972	1	1	5	2		男	2022-07-07	2024-03-15	20	39	0	3900	51	试管婴儿	80.5	11.8	47	118		5	6	6-9	2	2	0	1	0		0		0		0		2	1	0		1	2	2	不达标	3	1	1	1		0	1
1703	1	1	11	1		女	2023-07-24	2024-03-15	7	37	6	3170	50	自然受孕	70	7.8	42.8	999	重庆市涪陵区荔枝街道翔正丽湾怡馨阁14-2	5	0	4-6	2	1	0	1	1	1	1	1	0		0		1	1	1	1	1	5	4	不达标	0	1	0	1	999	0	1
1395	1	1	7	3		男	2022-05-31	2024-03-15	21	37	5	3300	50	自然受孕	88	11.7	48.3	129	重庆市市辖区南川区大有镇石良村4社	3	6	6-9	1	1	0	1	2	1	0		2	1	0		2	1	1	1	1	5	4	不达标	1	1	1	1	999	0	1
707	1	1	12	3		女	2022-08-12	2024-03-15	19	41	1	3620	51	自然受孕	88	12.5	50.5	134		5	6	6-9	2	2	0	1	2	1	0		0		0		2	1	1	1	1	4	3	不达标	1	1	1	1	999	0	1
3579	1	1	5	3		女	2022-02-28	2024-03-15	24	39	3	2860	50	自然受孕	90.5	12.3	17.2	999		4	6	6-9		3	1	1	2	1			2	1	2	1	1	1	3	1	1	6	4	不达标	2	1	1	1	30	0	1
2187	1	1	3	1		女	2023-05-26	2024-03-15	9	40	2	3440	50	自然受孕	68.8	8.4	45	999	重庆市璧山区璧泉街道赢家天下香溪集16栋2单元4杠1	5	6	6-9	2	2	1	1	2	1	1	1	4	1	0		1	1	1	1	1	6	5	达标	0	1	0	1	999	0	1
776	1	1	9	2		男	2022-03-18	2024-03-15	23	39	3	4000	53	自然受孕	89.5	15	47.8	999	云阳县双江街道外滩社区	5	6	6-9	2	2	0	1	2	1	1	1	1	1	0		1	1	1	1	1	6	5	达标	2	1	1	1	999	0	1
1283	1	1	14	2		女	2023-08-08	2024-03-15	7	38	6	2120	50	自然受孕	67.5	8.3	42.5	120		2	6	6-9	2	1	0	1	0		1	1	0		0		1	1	0		1	3	3	不达标	0	0	0	1		0	1
916	1	1	13	2		女	2023-07-15	2024-03-15	8	39	4	3100	50	自然受孕	67.8	7.8	43	999	重庆市奉节县鱼复街道明良社区搬运宿舍	3	6	0-4	0	0	0	0	0		0		0		0		0		1	1	1	1	1	不达标	0	0	0	1	999	0	1
2103	1	1	4	3		男	2023-04-20	2024-03-15	10	39	1	3450	50	自然受孕	74.6	9.2	999	999	重庆市荣昌区龙集镇抱房村1组53号	5	7	6-9	2	3	0	1	2	1	1	1	0		1	1	2	1	2	1	1	6	4	不达标	1	1	1	1		0	1
3986	1	1	10	3		女	2022-06-19	2024-03-15	20	40	3	3570	50	自然受孕	80.8	10.9	49.4	999		5	6	6-9	2	2	1	1	2	1	1	1	2	1	1	1	0		2	1	1	6	5	达标	4	1	1	1	999	0	1
1630	1	1	11	3		女	2023-06-18	2024-03-15	8	38	5	3300	50	自然受孕	67.8	8.2	42.8	0	0	3	6	6-9	2	1	0	1	1	1	0		4	1	0		1	1	1	1	1	5	4	不达标	0	1	1	1	999	0	1
2682	1	1	15	1		男	2022-07-11	2024-03-15	20	39	3	3020	50	自然受孕	85.5	12.3	47.5	999	0	5	6	6-9	2	3	0	1	2	1	0		3	1	1	1	0		2	1	1	5	4	不达标	1	1	1	1	500	0	1
892	1	1	13	3		女	2023-03-09	2024-03-15	12	39	2	2590	48	自然受孕	68.3	7.3	42.5	999	公平镇车家坝社区2组	6	2	6-9	1	2	0	1	2	1	0		0		0		1	1	1	1	1	4	3	不达标	0	1	1	1	999	0	0
3093	1	1	3	3		女	2022-09-15	2024-03-15	18	39	5	3360	50	自然受孕	79.5	12.2	44.8	999	重庆市璧山区正兴镇文华社区	5	6	6-9	2	4	2	1	2	1	2	1	0		1	1	0		2	1	1	5	4	不达标	4	1	1	1		0	0
2393	1	1	7	1		男	2022-08-18	2024-03-15	18	41	0	4150	52	自然受孕	83	11.6	46.7	113		5	10	4-6	1	0	0	0	0		0		0		0		0		0		0	0	0	不达标	0	0	0	0		1	0
888	1	1	13	3		男	2023-05-11	2024-03-15	10	40	5	4050	51	自然受孕	72.4	9.1	42.2	999	公平镇车家坝社区	5	6	9-12	2	3	0	1	1	1	1	1	0		0		0		1	1	1	4	4	不达标	2	1	0	1	999	0	1
2435	1	1	7	2		女	2022-02-26	2024-03-15	24	39	6	3500	50	自然受孕	94.3	13.7	47.7	116	南川区东城街道办事处花山居委6-2	5	6	6-9	2	2	0	1	2	1	1	1	0		1	1	3	1	3	1	1	6	4	不达标	1	1	1	1		0	1
634	1	1	11	2	崇义街道	男	2023-06-09	2024-03-15	9	38	6	3200	50	自然受孕	72	9	44	111		3	6	6-9	1	1	0	1	0		1	1	1	1	0		1	1	1	1	1	5	4	不达标	0	1	1	1	999	0	1
1996	1	1	5	2		男	2023-05-07	2024-03-15	10	40	2	3930	51	自然受孕	74.2	10	46	999	官庄街道望高廖家湾组	6	6	6-9	2	3	1	1	2	1	1	1	0		0		3	1	2	1	1	5	4	不达标	0	1	0	1	999	1	0
1498	1	1	6	2		男	2022-03-19	2024-03-15	23	39	2	3040	50	自然受孕	88	12.5	44.5	999	城区	5	12	≥12	2	2	0	1	1	1	3	1	1	1	0		1	1	2	1	1	6	5	不达标	3	0	0	1		0	1
1981	1	1	5	2		男	2023-08-08	2024-03-15	7	34	1	2590	50	自然受孕	67.3	9.5	46	110	官庄街道官联花园董组	3	6	6-9	1	0	0	0	0		0		0		0		0		0		0	0	0	不达标	0	0	0	1	999	1	0
2903	1	1	5	3		男	2023-01-23	2024-03-15	13	39	2	7700	50	自然受孕	76.5	10	45	999	洪安镇新田沟村寄岩组	6	3	6-9	2	3	1	1	2	1	1	1	4	1	0		2	1	2	1	1	6	5	达标	1	1	1	1		0	0
1859	1	1	5	3		男	2022-07-10	2024-03-15	20	39	5	3400	51	自然受孕	80.5	18	47.2	120		6	6	6-9	2	1	1	1	0		1	1	1	1	0		1	1	1	1	1	5	4	不达标	1	1	1	1	999	1	0
3643	1	1	13	3		男	2022-08-26	2024-03-15	18	41	1	3050	50	自然受孕	81.5	11.6	48	126		5	8	6-9	2	2	1	1	2	1	2	1	1	1	0		1	1	1	1	1	6	5	达标	2	1	1	1	999	0	1
541	1	1	6	3		女	2022-03-02	2024-03-15	24	38	6	2830	50	自然受孕	88	13.5	47.5	999	乡镇	4	6	4-6	2	0	1	1	1	1	1	1	0		0		0		2	1	1	4	4	不达标	0	0	0	1	999	1	0
2429	1	1	7	2		女	2022-07-23	2024-03-15	19	38	2	2900	49	自然受孕	81.5	10	46.5	142		5	6	6-9	2	1	0	1	1	1	1	1	1	1	0		0		1	1	1	5	5	达标	0	1	1	1	999	0	1
3765	1	1	13	3		女	2023-09-05	2024-03-15	6	38	0	2800	50	自然受孕	62.6	6.8	40.2	102		1	6	6-9	1	0	0	0	0		0		0		0		0		0		0	0	0	不达标	0	0	0	1	999	0	1
1234	1	1	14	2		男	2023-01-17	2024-03-15	13	38	6	2770	48	自然受孕	70	8.5	41.5	999	重庆市长寿区八颗街道付何村4组139号	5	0	6-9	2	1	1	1	1	1	1	1	1	1	1	1	1	1	1	1	1	7	5	达标	2	1	0	1		0	1
1671	1	1	11	2		女	2023-09-13	2024-03-15	6	38	1	3600	50	自然受孕	64	7.4	43.5	125		3	5	4-6	2	1	0	1	0		0		0		0		0		0		0	1	1	不达标	0	0	0	0	999	0	1
2796	1	1	12	2		男	2023-01-17	2024-03-15	13	38	2	2030	45	自然受孕	70	8.2	46	999	重庆市綦江区古南街道农场社区康德城5期5-5-5	5	2	6-9	2	2	0	1	2	1	1	1	0		0		2	1	2	1	1	5	4	不达标	1	1	1	1	999	0	1
2084	1	1	4	3		男	2023-08-30	2024-03-15	6	40	0	3000	47	自然受孕	65	9	4.5	105		5	4	6-9	2	0	0	0	0		0		0		0		0		0		0	0	0	不达标	0	0	0	1	999	0	0
2095	1	1	4	3		女	2022-09-16	2024-03-15	17	39	1	3010	50	自然受孕	83	10.6	999	123	重庆市荣昌区盘龙镇大建11组46号	5	8	6-9	2	1	1	1	2	1	1	1	0		0		1	1	2	1	1	5	4	不达标	1	1	1	1	999	0	1
2082	1	1	4	3		女	2023-03-29	2024-03-15	11	39	4	3510	50	自然受孕	73.3	10.2	44	999	重庆市荣昌区龙集镇六合村3组74号	5	7	6-9	0	3	0	1	2	1	1	1	0		0		2	1	2	1	1	5	4	不达标	2	1	1	1	999	0	1
120	1	1	3	2		男	2023-05-31	2024-03-15	9	40	6	3140	50	自然受孕	68.3	8.3	43.8	999	重庆市璧山区大路街道红石社区南街230号附10号	5	0	6-9	0	2	0	1	1	1	0		4	1	0		1	1	0		1	4	4	不达标	0	1	0	1		0	1
2260	1	1	14	1		男	2023-03-18	2024-03-15	11	39	0	3100	50	自然受孕	72	9.4	45	999	重庆市长寿区菩提街道	5	6	6-9	2	2	2	1	2	1	2	1	2	1	2	1	2	1	2	1	1	7	5	达标	2	1	1	1		0	1
932	1	1	13	2		男	2023-09-12	2024-03-15	6	40	1	3800	51	自然受孕	68.3	8.7	45.2	123		2	0	nofeeding				0													0	0	0	不达标						0	1
3769	1	1	13	3		男	2023-05-26	2024-03-15	9	40	2	3560	50	自然受孕	71.3	9	43.5	131		6	6	6-9	1	1	0	1	0		1	1	0		0		0		1	1	1	3	3	不达标	0	0	0	1	50	0	1
3606	1	1	13	3		男	2023-07-02	2024-03-15	8	39	3	3110	50	自然受孕	71	10.3	45	110		3	8	6-9	1	1	0	1	0		0		0		0		0		0		0	1	1	不达标	0	0	0	1	999	0	0
2995	1	1	5	1		男	2023-07-11	2024-03-15	8	39	0	3350	50	自然受孕	72	9.9	47.5	110		3	6	6-9	1	1	0	1	0		0		0		0		0		1	1	1	2	2	不达标	1	0	0	1	999	1	0
1334	1	1	14	3		女	2023-06-26	2024-03-15	8	38	6	3100	50	自然受孕	69	9.8	45	999	重庆市长寿区双龙镇双龙社区龙祥街一巷3号3单元501(车站进口)	5	4	6-9	2	2	1	1	1	1	1	1	0		0		2	1	1	1	1	5	4	不达标	1	1	0	1		0	1
3431	1	1	15	3		男	2023-07-06	2024-03-15	8	38	4	2650	49	自然受孕	69	8	42.5	999		3	3	6-9	1	1	0	1	0		1	1	0		0		0		0		0	2	2	不达标	0	0	0	1		0	1
1983	1	1	5	2		男	2023-08-29	2024-03-15	6	37	6	3250	50	自然受孕	67.5	7.8	43	126		1	6	6-9	1	0	0	0	0		0		0		0		0		0		0	0	0	不达标	0	0	0	0		1	0
39	1	1	4	3		女	2022-11-29	2024-03-15	15	39	6	3200	50	自然受孕	77	9	999	999	荣昌区昌州街道宝城寺社区巴黎左岸安置房28栋4单元4-2	6	7	6-9	2	3	2	1	2	1	1	1	2	1	1	1	2	1	2	1	1	7	5	达标	1	1	1	1	500	0	1
3192	1	1	3	2		男	2022-03-02	2024-03-15	24	40	1	4130	53	自然受孕	92.8	14	49.8	999	重庆市 璧山区团堡社区瀛嘉帝逸城	5	9	6-9	0	2	1	1	1	1	1	1	2	1	1	1	0		2	1	1	6	5	达标	3	1	1	1	999	0	1
3076	1	1	3	3		女	2023-07-13	2024-03-15	8	40	6	3420	51	自然受孕	69.7	7.9	41.6	999	重庆市璧山区正兴镇文华社区	3	6	6-9	1	2	0	1	0		0		0		0		0		0		0	1	1	不达标	0	0	0	1		0	1
34	1	1	4	3		男	2022-04-11	2024-03-15	23	39	0	3070	51	自然受孕	88	11.7	999	999	荣昌区古昌镇冲锋村4组249号	5	6	6-9	2	3	1	1	2	1	1	1	2	1	1	1	1	1	1	1	1	7	5	达标	2	1	1	1	300	0	1
1632	1	1	11	3		男	2023-06-09	2024-03-15	9	39	6	3550	51	自然受孕	72	10.7	46	999	重庆市涪陵区龙潭镇星光村3社	3	6	6-9	1	2	0	1	2	1	1	1	1	1	1	1	1	1	1	1	1	7	5	达标	0	1	0	1	999	0	1
3088	1	1	3	3		女	2023-03-09	2024-03-15	12	39	4	3380	50	自然受孕	74.5	9.2	46	999	重庆市璧山区正兴镇沙塝村2组	5	6	6-9	2	2	1	1	1	1	0		0		0		0		2	1	1	3	3	不达标	1	0	0	1		0	1
933	1	1	13	2		男	2022-08-13	2024-03-15	19	39	4	2730	49	自然受孕	77.3	9.9	45.7	999	重庆市奉节县鱼复街道明良社区诗城路	5	0	6-9	2	2	1	1	1	1	1	1	0		0		0		2	1	1	4	4	不达标	3	1	1	1	999	0	1
2974	1	1	5	2		女	2022-05-13	2024-03-15	22	39	0	2650	46	自然受孕	84.2	10.3	46.5	115		5	6	6-9	2	2	1	1	1	1	1	1	0		0		0		2	1	1	4	4	不达标	0	1	1	1		0	1
2088	1	1	4	3		男	2023-09-13	2024-03-15	6	40	6	3900	50	自然受孕	68.6	10.9	44.5	999	重庆市荣昌区盘龙镇石田村1组17号	1	6	nofeeding				0													0	0	0	不达标						0	0
2588	1	1	11	3		女	2022-08-07	2024-03-15	19	39	4	3004	50	自然受孕	79	10	999	119		4	5	4-6	2	3	1	1	2	1	1	1	0		0		2	1	1	1	1	5	4	不达标	0	0	0	1	999	0	0
1500	1	1	6	2		男	2022-02-24	2024-03-15	24	38	4	3520	50	自然受孕	87	14	49	999	城区	5	3	6-9	2	2	0	1	2	1	0		0		0		1	1	3	1	1	4	3	不达标	1	1	1	1		0	0
2252	1	1	14	1		男	2023-05-22	2024-03-15	9	36	2	2500	47	自然受孕	69.1	8	44.8	999	重庆市长寿区望江路83号3-2-3	5	6	6-9	2	1	0	1	0		1	1	0		0		1	1	1	1	1	4	3	不达标	0	1	1	1		0	1
133	1	1	3	2		男	2022-08-28	2024-03-15	18	39	4	3140	50	自然受孕	85.5	11.9	49.6	112		5	5	4-6	0	3	1	1	2	1	1	1	3	1	0		1	1	1	1	1	6	5	不达标	0	1	1	1	999	0	1
3924	1	1	13	3		女	2022-02-25	2024-03-15	24	40	3	3150	50	自然受孕	83	10.1	48.7	999		5	5	6-9	2	3	0	1	2	1	1	1	0		0		3	1	3	1	1	5	4	不达标	0	1	1	1	999	0	1
2328	1	1	14	3		女	2022-09-06	2024-03-15	18	39	2	3190	50	自然受孕	81.7	10.4		103		5	2	6-9	2	2	1	1	1	1	1	1	3	1	0		2	1	3	1	1	6	5	达标	2	1	1	1		1	0
1390	1	1	7	3		女	2022-12-15	2024-03-15	15	39	4	2800	49	自然受孕	79.1	10	45	119	重庆市市辖区南川区大有镇石良村3社	5	6	6-9	2	3	0	1	0		1	1	0		0		3	1	2	1	1	4	3	不达标	1	1	1	1	999	1	0
249	1	1	14	3		男	2022-04-27	2024-03-15	22	41	0	4000	51	自然受孕	77	11	46.8	121		5	0	6-9	2	3	0	1	1	1	2	1	2	1	0		1	1	1	1	1	6	5	达标	2	1	1	1		0	1
2106	1	1	4	3		女	2023-06-13	2024-03-15	9	39	6	3210	50	自然受孕	68.5	8.3	44	999	重庆市荣昌区龙集镇清河村1组36号	5	2	6-9	2	2	0	1	1	1	1	1	0		0		1	1	1	1	1	5	4	不达标	1	1	0	1	999	0	1
3636	1	1	13	3	3	女	2023-07-15	2024-03-15	8	41	0	3250	50	自然受孕	66.6	7	41.5	999		5	2	6-9	2	2	0	1	0		0		0		0		0		0		0	1	1	不达标	0	0	0	1	999	0	1
1338	1	1	14	3		女	2023-03-29	2024-03-15	11	40	4	4070	52	自然受孕	74	10	48	999	重庆市长寿区双龙镇双龙社区龙富街9号附9号2幢2-1	3	8	6-9	1	1	1	1	1	1	1	1	1	1	1	1	1	1	1	1	1	7	5	达标		1	0	1		0	1
3130	1	1	3	1		男	2022-03-04	2024-03-15	24	38	0	2950	50	自然受孕	90.1	11.6	47.1	999	重庆市璧山区东林大道69号4幢24-3	5	6	6-9	2	2	0	1	1	1	1	1	0		0		0		0		0	3	3	不达标	0	1	1	1	999	0	1
2123	1	1	4	2		男	2023-09-15	2024-03-15	6	39	3	3320	51	自然受孕	69	9	44	109		3	5	4-6	1	0	0	0	0		0		0		0		0		0		0	0	0	不达标	0	0	0	1	999	0	1
430	1	1	1	1	沙区	女	2023-07-30	2024-03-15	7	41	0	3240	50	自然受孕	67.9	7.5	41	999	重庆市市辖区沙坪坝区联芳街道平顶山居委会富州平顶山5栋4-3	3	7	6-9	1	0	0	0	0		0		0		0		0		0		0	0	0	不达标	0	0	0	0		0	1
1883	1	1	5	3		男	2023-09-10	2024-03-15	6	41	0	3700	50	自然受孕	66	7.8	41.5	120		6	5	4-6	1	1	0	1	0		0		0		0		0		0		0	1	1	不达标	0	0	0	1		0	1
2897	1	1	5	3		女	2023-05-22	2024-03-15	9	39	2	6000	50	自然受孕	68	7.3	43	999	洪安镇三阳村马胡溪组	5	6	6-9	1	2	1	1	1	1	1	1	0		0		1	1	1	1	1	5	4	不达标	1	1	0	1		0	0
2036	1	1	4	3		女	2023-03-15	2024-03-15	12	39	0	2900	50	自然受孕	74	9.5	45	999	重庆市荣昌区安富街道石燕村1组30号	5	6	6-9	0	2	1	1	1	1	1	1	0		1	1	1	1	1	1	1	6	4	不达标	1	1	1	1	999	0	1
1860	1	1	5	3		女	2022-12-08	2024-03-15	15	39	0	3100	50	自然受孕	72	9.1	45.5	118		5	6	6-9	2	4	0	1	4	1	2	1	1	1	0		4	1	1	1	1	6	5	达标	0	1	1	1	1999	0	1
3504	1	1	5	2		男	2023-01-16	2024-03-15	13	40	3	3300	50	自然受孕	76.8	11	999	999		5	3	6-9	2	2	1	1	1	1	0		0		0		0		0		0	2	2	不达标	0	1	1	1	999	1	0
2984	1	1	5	2		女	2022-10-01	2024-03-15	17	38	0	3100	50	自然受孕	71	7.6	45	114	清溪场街道南龙村马鞍山组50号	5	6	6-9	2	3	0	1	2	1	0		0		0		0		3	1	1	3	3	不达标	1	1	1	1	200	0	0
2849	1	1	9	3		男	2022-12-12	2024-03-15	15	38	3	3300	50	自然受孕	76.7	10.6	45.8	999	重庆市云阳县江口镇和平社区128号	3	6	6-9	1	2	0	1	1	1	2	1	0		1	1	1	1	1	1	1	6	4	不达标	1	1	1	1	50	0	1
3164	1	1	3	2		女	2023-02-15	2024-03-15	13	40	1	3380	50	自然受孕	72.6	9.1	45.7	999	绿岛新都锦春	5	7	6-9	0	2	0	1	1	1	1	1	4	1	0		0		1	1	1	5	5	达标	0	1	1	1	100	0	1
917	1	1	13	2		女	2023-09-05	2024-03-15	6	36	0	2650	46	自然受孕	63.5	6.8	41.9	126		1	4	6-9	1	2	0	1	0		0		0		0		0		0		0	1	1	不达标	0	0	1	1	999	1	1
3026	1	1	4	3		男	2022-10-08	2024-03-15	17	38	0	2850	50	自然受孕	81	9.8	46.8	127	重庆市荣昌区荣隆镇新民街道和平街36号3-2	5	6	6-9	2	3	0	1	2	1	2	1	3	1	0		0		0		0	4	4	不达标	0	1	1	1		0	0
1990	1	1	5	2		男	2023-06-13	2024-03-15	9	34	5	2380	49	自然受孕	70	9.3	45.1	999	官庄街道新庄村李家院组	5	6	6-9	2	4	0	1	1	1	1	1	0		0		1	1	1	1	1	5	4	不达标	0	1	0	1	999	1	0
2000	1	1	5	2		女	2023-02-02	2024-03-15	13	39	6	3350	50	自然受孕	75.3	11	999	999	官庄街道官联黑龙门组4号	5	6	6-9	2	2	1	1	2	1	1	1	0		1	1	2	1	2	1	1	6	4	不达标	1	1	1	1	999	0	0
3387	1	1	15	2	999	女	2023-09-04	2024-03-15	6	49	4	3350	50	自然受孕	65	7.8	43	116		1	6	nofeeding				0													0	0	0	不达标						0	1
1984	1	1	5	2		女	2023-08-02	2024-03-15	7	39	6	3210	50	自然受孕	66.5	7.4	43.1	110	官庄街道望高村唐家院子组	6	6	6-9	1	2	0	1	0		2	1	1	1	0		1	1	1	1	1	5	4	不达标	0	1	0	1	999	1	0
1814	1	1	9	2		男	2023-08-15	2024-03-15	7	39	1	3550	50	自然受孕	65.8	7.8	45.3	999	复兴路156号2单元301	3	6	6-9	1	1	0	1	0		1	1	0		0		0		1	1	1	3	3	不达标	0	1	0	1	999	0	1
3610	1	1	13	3		男	2023-01-02	2024-03-15	14	37	5	2600	50	自然受孕	76	10	47	121		5	0	6-9	2	2	1	1	3	1	0		2	1	1	1	2	1	2	1	1	6	4	不达标	0	1	1	1	999	0	1
118	1	1	3	2		男	2023-06-21	2024-03-15	8	38	2	3400	50	自然受孕	71.7	10.2	44.3	999	重庆市璧山区大路街道红石社区叶家院子	5	6	6-9	0	2	1	1	2	1	1	1	3	1	0		0		2	1	1	5	5	达标	1	1	0	1		0	1
775	1	1	9	2		男	2022-09-20	2024-03-15	17	38	5	3050	50	自然受孕	77.1	10.4	46	122		5	0	6-9	0	2	1	1	2	1	1	1	0		0		1	1	1	1	1	5	4	不达标	1	1	1	1	999	0	1
1001	1	1	4	2		女	2023-06-07	2024-03-15	9	28	6	3770	50	自然受孕	72	8.8	44.8	999	重庆市荣昌区峰高街道金房苑2-2	5	0	6-9	2	2	0	1	2	1	1	1	3	1	0		0		0		0	4	4	不达标	0	1	0	1	999	0	1
2135	1	1	4	2		男	2023-07-19	2024-03-15	7	40	3	3300	55	自然受孕	68	8.1	43	999	重庆市荣昌区昌州街道东方新城11-5-1	6	6	6-9	1	2	2	1	0		1	1	0		0		0		0		0	2	2	不达标	1	0	0	0		0	1
3325	1	1	8	3		女	2022-08-30	2024-03-15	18	39	5	3750	50	自然受孕	80	11	999	121		5	8	4-6	2	3	0	1	3	1	1	1	1	1	0		0		0		0	4	4	不达标	1	1	1	1	999	0	1
3908	1	1	13	3		女	2023-09-12	2024-03-15	6	38	2	2680	47	自然受孕	60	6.5	41.7	999		1	5	nofeeding				0													0	0	0	不达标						0	1
2605	1	1	11	1		女	2023-08-05	2024-03-15	7	39	3	3350	50	自然受孕	62	8	42	999	0	1	6	nofeeding	1	0	0	0	0		0		0		0		0		0		0	0	0	不达标	0	0	0	1	999	1	0
915	1	1	13	2		女	2022-05-08	2024-03-15	22	37	3	2700	48	自然受孕	81	10.4	999	999	重庆市奉节县鱼复街道迎宾社区滨江国际	5	6	6-9	2	2	0	1	2	1	1	1	0		0		1	1	1	1	1	5	4	不达标	0	1	1	1	999	0	1
866	1	1	9	3		男	2023-05-23	2024-03-15	9	39	1	2150	48	自然受孕	68	6.5	40	999	重庆市云阳县南溪镇	5	9	4-6	2	1	1	1	1	1	1	1	3	1	1	1	1	1	1	1	1	7	5	不达标	1	1	1	1	999	0	1
1871	1	1	5	3		女	2023-05-01	2024-03-15	10	38	2	2650	47	自然受孕	69.3	7.8	44.4	999	梅江镇晏龙村龙组	5	0	6-9	2	1	0	1	0		0		0		0		0		1	1	1	2	2	不达标	1	1	0	1		0	1
2196	1	1	3	1		女	2023-06-27	2024-03-15	8	39	3	3290	50	自然受孕	66.5	8.2	42.9	999	璧山区春和景明99号3栋23-3	5	4	6-9	2	1	0	1	1	1	1	1	0		0		0		0		0	3	3	不达标	0	0	0	1	999	0	1
3234	1	1	14	2		女	2022-09-05	2024-03-15	18	40	0	3000	50	自然受孕	82	10.7	999	120		5	0	6-9	2	3	3	1	3	1	1	1	3	1	0		1	1	1	1	1	6	5	达标	1	1	1	1		0	1
2419	1	1	7	2		男	2023-07-31	2024-03-15	7	40	0	3090	49	自然受孕	71	8	45.4	126	重庆市南川区冷水关乡高峰村1组	6	7	6-9	2	1	0	1	0		0		0		0		0		0		0	1	1	不达标	0	0	0	1		0	1
2788	1	1	12	1		女	2023-09-06	2024-03-15	6	39	0	3520	51	自然受孕	65.3	9	40	999	重庆市綦江区古南街道枣园社区千山美岸1栋25-9	5	6	nofeeding				0													0	0	0	不达标						0	1
427	1	1	1	1	沙区	男	2023-06-19	2024-03-15	8	39	0	3100	50	自然受孕	72	9.8	44.6	999	重庆市沙坪坝区覃家岗街道梨园童话里E区5-10-5	5	0	6-9	2	0	0	0	1	1	0		0		0		0		2	1	1	2	2	不达标	0	1	0	1	999	0	1
3512	1	1	5	2		男	2022-07-03	2024-03-15	20	40	1	3800	50	自然受孕	83	12.2	999	999		5	6	6-9	2	2	1	1	1	1	1	1	0		0		2	1	1	1	1	5	4	不达标	0	1	1	1	999	1	0
1408	1	1	7	3		女	2023-02-26	2024-03-15	12	38	4	3330	50	自然受孕	73.5	8.8	45.5	118	重庆市市辖区南川区南平镇陈家场社区-正街135号	3	3	4-6	1	3	2	1	3	1	1	1	3	1	0		2	1	2	1	1	6	5	不达标	2	1	1	1	999	0	1
874	1	1	9	3		男	2023-01-05	2024-03-15	14	37	2	3600	50	自然受孕	77.5	11	47	121	重庆市云阳县南溪镇水市社区天广路	5	6	6-9	1	1	1	1	1	1	1	1	1	1	1	1	2	1	2	1	1	7	5	达标	1	1	1	1	999	0	1
923	1	1	13	2		女	2023-02-19	2024-03-15	12	39	3	3050	50	自然受孕	76	10.1	44.8	999	重庆市奉节县鱼复街道明良社区夔州路	3	6	6-9	1	3	0	1	2	1	0		0		0		1	1	1	1	1	4	3	不达标	0	1	1	1	999	0	1
763	1	1	9	2		男	2023-08-04	2024-03-15	7	40	0	3850	50	自然受孕	68.5	9.5	46	119	重庆市云阳县双江街道办事处杏家湾社区居委会青龙路7巷67号1单元601	5	0	6-9	2	2	0	1	0		1	1	0		0		0		1	1	1	3	3	不达标	0	1	0	1	999	0	1
449	1	1	1	2	渝碚	男	2023-06-18	2024-03-15	8	40	2	3740	50	自然受孕	74	9.4	45.7	999	重庆市沙坪坝区渝碚路街道白鹤岭大杨公桥86号5-3	3	6	6-9	1	2	0	1	0		0		0		0		0		0		0	1	1	不达标	0	0	0	0		0	1
2914	1	1	5	3		男	2023-05-25	2024-03-15	9	38	5	6440	50	自然受孕	68.6	8.3	44	999	洪安镇猛董村	3	6	6-9	1	2	0	1	1	1	1	1	0		0		1	1	0		1	4	4	不达标	0	1	1	1		0	1
1991	1	1	5	2		女	2023-07-26	2024-03-15	7	41	1	3290	50	自然受孕	67	9	43.2	999	官庄街道乜敖	5	0	4-6	2	1	4	1	1	1	0		0		0		1	1	0		1	3	3	不达标	0	1	0	1	999	1	0
1628	1	1	11	3		男	2023-02-16	2024-03-15	12	37	6	2670	47	自然受孕	75	9.5	999	999	重庆市涪陵区龙潭镇民主村1社	3	6	6-9	1	2	0	1	1	1	1	1	0		0		1	1	1	1	1	5	4	不达标	0	1	1	1	999	1	0
2904	1	1	5	3		女	2023-01-13	2024-03-15	14	39	5	3200	50	自然受孕	72	8.7	45	999	洪安镇溜沙村南干组	5	0	6-9	2	3	1	1	1	1	1	1	3	1	1	1	1	1	2	1	1	7	5	达标	1	1	1	1		0	0
2086	1	1	4	3		女	2022-07-09	2024-03-15	20	40	3	3250	48	自然受孕	77	10.2	44	999	重庆市荣昌区龙集镇六合村2组104号	5	6	6-9	2	3	0	1	2	1	1	1	0		0		2	1	2	1	1	5	4	不达标	2	1	1	1	999	0	1
1468	1	1	8	1		男	2023-03-06	2024-03-15	12	39	4	3600	50	自然受孕	71.5	9.4	45	118		3	6	6-9	1	1	0	1	1	1	0		0		0		0		1	1	1	3	3	不达标	0	1	1	1	999	0	1
1252	1	1	14	2		女	2022-03-07	2024-03-15	24	40	1	3930	51	自然受孕	87.4	11.3	47	117		5	6	6-9	0	1	1	1	1	1	1	1	2	1	0		1	1	2	1	1	6	5	达标	0	1	0	1		0	1
1911	1	1	5	1		男	2023-05-20	2024-03-15	9	41	1	3300	50	自然受孕	69.3	7.5	42	999	秀山县平凯街道小教村良田坝村	3	6	6-9	1	2	2	1	2	1	2	1	2	1	2	1	2	1	2	1	1	7	5	达标	2	1	0			0	1
2599	1	1	11	1		男	2023-06-05	2024-03-15	9	39	3	3300	50	自然受孕	69	7.3	44	117		5	1	6-9	2	2	2	1	2	1	1	1	1	1	1	1	1	1	1	1	1	7	5	达标	1			1	999	0	1
642	1	1	11	2	崇义街道	男	2023-06-25	2024-03-15	8	39	2	2930	50	自然受孕	67	8.3	42.5	113		3	5	6-9	2	1	0	1	1	1	0		0		0		1	1	1	1	1	4	3	不达标	1	1	0	1	999	0	1
2198	1	1	3	1		男	2023-04-24	2024-03-15	10	37	0	2850	49	自然受孕	73.9	8.4	44.5	999	重庆市璧山区璧泉街道团堡社区朗诗未来时光1-2-2	5	0	6-9	2	2	2	1	0		0		0		0		0		2	1	1	2	2	不达标	0	1	0	1	999	0	1
3572	1	1	5	3		男	2022-09-13	2024-03-15	18	39	1	2950	48	自然受孕	76	10.4	47	111		5	0	0-4	2	2	1	1	1	1	1	1	0		0		1	1	2	1	1	5	4	不达标	2	1	1	1	999	0	1
3955	1	1	13	3		女	2022-02-22	2024-03-15	24	39	5	2850	49	自然受孕	87.5	12.7	48	114		5	6	6-9	2	3	3	1	2	1	1	1	0		0		1	1	2	1	1	5	4	不达标	1	1	1	1	999	0	0
867	1	1	9	3		女	2023-05-15	2024-03-15	10	36	4	2800	50	自然受孕	69.3	7	42	999	重庆市云阳县南溪镇水市社区至府路	5	1	6-9	2	1	0	1	0		0		0		0		1	1	0		1	2	2	不达标	1	1	1	1	999	0	1
3278	1	1	2	2		女	2023-03-20	2024-03-15	11	37	3	2490	46	自然受孕	80	10.3	46.7	0	0	5	2	4-6	2	2	1	1	2	1	1	1	2	1	0		2	1	2	1	1	6	5	不达标	1	1	1	1	999	0	1
4045	1	1	10	2		男	2023-03-08	2024-03-15	12	38	3	3460	50	试管婴儿	76.2	9.8	46	113		5	3	4-6	2	2	0	1	2	1	0		0		0		0		1	1	1	3	3	不达标	1	1	1	1	999	0	1
3907	1	1	13	3		男	2023-09-07	2024-03-15	6	40	3	3890	51	自然受孕	66	6.9	39.5	999		1	5	nofeeding				0													0	0	0	不达标						0	1
3699	1	1	13	3		男	2023-02-13	2024-03-15	13	37	3	2990	50	自然受孕	76	9.8	42.3	127		5	0	6-9	2	2	0	1	2	1	0		0		0		2	1	0		1	3	3	不达标	1	1	1	1	999	0	1
2933	1	1	5	3		男	2023-07-20	2024-03-15	7	40	2	7210	50	自然受孕	69.5	9.7	44.5	999	洪安镇溜沙村大水井组	3	8	6-9	1	2	0	1	0		1	1	0		0		1	1	1	1	1	4	3	不达标	0	1	1	1		0	1
2546	1	1	11	2		女	2023-06-05	2024-03-15	9	39	6	2940	45	自然受孕	67.2	7.6	43.5	121		4	0	6-9	0	1	0	1	0		0		0		0		0		0		0	1	1	不达标	0	0	0	1	999	0	1
2641	1	1	11	1		女	2023-02-21	2024-03-15	12	40	0	3260	50	自然受孕	70.5	7.5	43.5	999	0	5	8	6-9	0	3	1	1	2	1	1	1	0		0		2	1	2	1	1	5	4	不达标	2	1	1	1	999	0	1
2154	1	1	3	3		男	2023-07-01	2024-03-15	8	37	5	2700	49	自然受孕	69.5	9.2	44	999	重庆市璧山区大兴镇万民村4组	3	6	6-9	1	2	1	1	0		1	1	0		0		2	1	2	1	1	4	3	不达标	0	1	0	1		0	1
899	1	1	13	3		女	2022-05-13	2024-03-15	22	40	2	3000	49	自然受孕	82.8	10.9	45.5	121		5	6	6-9	2	3	0	1	2	1	0		0		1	1	1	1	3	1	1	5	3	不达标	3	1	1	1	999	0	1
1993	1	1	5	2		女	2023-05-29	2024-03-15	9	39	3	3000	50	自然受孕	67	7.9	42.8	999	官庄街道官联亢家董组	3	6	6-9	1	3	0	1	2	1	2	1	0		0		1	1	1	1	1	5	4	不达标	0	1	1	1	999	1	0
1812	1	1	9	2		女	2023-08-28	2024-03-15	6	40	0	2680	48	自然受孕	62	7	40	127	望江大道839号1单元401	5	0	6-9	2	1	0	1	0		0		0		0		0		0		0	1	1	不达标	0	0	0	0		0	1
142	1	1	3	2		男	2022-03-22	2024-03-15	23	38	2	3090	50	自然受孕	86.4	11.8	47.7	999	重庆市璧山区大路街道红石社区南街九天家私附近	5	6	6-9	0	3	0	1	2	1	1	1	2	1	0		1	1	2	1	1	6	5	达标	2	1	1	1	999	0	1
3403	1	1	15	2		男	2022-03-01	2024-03-15	24	39	6	4150	50	自然受孕	92.2	13.6	999	999		5	6	6-9	2	3	0	1	2	1	1	1	0		1	1	3	1	1	1	1	6	4	不达标	0	1	1	1		0	0
705	1	1	12	3		男	2023-02-17	2024-03-15	12	39	0	3600	50	自然受孕	75.2	12	47	123		6	1	4-6	1	2	0	1	2	1	1	1	0		1	1	1	1	1	1	1	6	4	不达标	1	1	1	1	999	0	1
2833	1	1	9	1		女	2023-05-08	2024-03-15	10	35	2	2300	48	试管婴儿	74.5	9.5	45.7	122		5	0	6-9	2	0	0	0	0		1	1	0		0		0		0		0	1	1	不达标	0	1	0	1	999	1	1
3550	1	1	5	3		女	2023-08-01	2024-03-15	7	39	6	3040	50	自然受孕	66	7.7	42.5	110		3	5	4-6	1	1	0	1	0		0		0		0		0		0		0	1	1	不达标	0	0	0	1	5	0	1
3690	1	1	13	3		女	2023-06-06	2024-03-15	9	38	6	4000	51	自然受孕	72	9.1	45	118		3	6	6-9		2	2	1	2	1	2	1	0		0		3	1	2	1	1	5	4	不达标	0	0	0	1	999	0	1
1233	1	1	14	2		男	2022-12-23	2024-03-15	14	39	0	3300	50	自然受孕	75	11	47	999	重庆市北碚区蔡家岗镇蔡家街社区	5	0	4-6	0	2	1	1	1	1	1	1	1	1	1	1	1	1	1	1	1	7	5	不达标	1	1	1	1		0	1
3726	1	1	11	3		女	2023-02-20	2024-03-15	12	39	3	3000	50	自然受孕	74	8.6	999	999		5	11	6-9	1	2	1	1	1	1	0		0		1	1	1	1	1	1	1	5	3	不达标	0	0	0	1	9990	0	1
2969	1	1	5	2		男	2022-05-20	2024-03-15	21	39	4	3200	50	自然受孕	78	10.8	48	111		5	3	6-9	2	2	1	1	2	1	1	1	0		0		0		0		0	3	3	不达标	1	1	1	1	300	0	1
3133	1	1	3	1		男	2023-08-27	2024-03-15	6	40	4	3620	51	自然受孕	68.4	8.2	43.8	126	重庆市璧山区两山丽苑5-21-3	6	0	4-6	0	0	0	0	0		0		0		0		0		0		0	0	0	不达标	0	0	0	0		0	1
1286	1	1	14	2		男	2023-06-20	2024-03-15	8	39	0	3310	50	自然受孕	72.4	9.9	46.2	999	重庆市长寿区菩提街道凤城华府5栋25-6	4	4	6-9	2	1	1	1	1	1	1	1	0		0		1	1	1	1	1	5	4	不达标	0	0	0	1		0	1
1625	1	1	11	3		女	2022-02-16	2024-03-15	24	40	5	3000	51	自然受孕	79	9.8	999	999	重庆市涪陵区龙潭镇德胜村2社	5	5	6-9	2	2	1	1	1	1	0		2	1	1	1	1	1	2	1	1	6	4	不达标	1	1	1	1	999	1	0
3080	1	1	3	3		男	2023-07-05	2024-03-15	8	39	2	3550	49	自然受孕	72	9.2	44	999	重庆市璧山区正兴镇文华社区正石路	5	0	4-6	2	2	0	1	2	1	1	1	0		1	1	0		2	1	1	5	4	不达标	1	1	1	1		0	1
1744	1	1	12	1		女	2023-03-06	2024-03-15	12	39	3	3380	50	自然受孕	75	10	47.3	999	重庆市綦江区郭扶镇龙泉村1组	3	6	6-9	1	3	0	1	0		1	1	0		0		0		1	1	1	3	3	不达标	1	1	1	1	300	0	0
1997	1	1	5	2		男	2023-01-07	2024-03-15	14	41	0	3450	50	自然受孕	74.6	8.7	999	999	官庄街道新庄村观音董组	5	6	6-9	2	0	0	0	0		0		0		0		0		0		0	0	0	不达标	2	1	1	1	999	1	0
1385	1	1	7	3		女	2023-07-02	2024-03-15	8	40	1	3100	50	自然受孕	65.3	8.4	43	124	重庆市市辖区南川区大有镇大一社区4组	3	3	4-6	2	4	0	1	0		1	1	0		0		0		0		0	2	2	不达标	0	1	1	1	999	1	1
3229	1	1	14	2		男	2023-03-28	2024-03-15	11	38	0	3330	50	自然受孕	70.5	9	44.5	122		5	6	6-9	2	1	1	1	1	1	1	1	1	1	1	1	1	1	1	1	1	7	5	达标	1	1	1	2	50	1	0
3305	1	1	7	2		男	2023-03-15	2024-03-15	12	41	0	3400	50	自然受孕	74.5	9.8	46	999		6	0	6-9	2	2	0	1	0		1	1	4	1	0		2	1	2	1	1	5	4	不达标	0	1	0	1		1	0
108	1	1	3	2		女	2023-08-07	2024-03-15	7	40	4	3450	50	自然受孕	67.1	8.9	42	104		5	4	6-9	0	2	1	1	0		0		4	1	0		1	1	0		1	3	3	不达标	1	1	0	1		0	1
1863	1	1	5	3		女	2023-02-28	2024-03-15	12	37	0	2500	46	自然受孕	72.5	10	41.3	124		5	3	6-9	2	2	0	1	1	1	0		0		0		2	1	1	1	1	4	3	不达标	1	1	1	1		0	1
1623	1	1	11	3		男	2022-08-29	2024-03-15	18	39	0	3390	50	自然受孕	81.5	11	48	142		5	3	4-6	2	3	3	1	3	1	3	1	3	1	3	1	3	1	3	1	1	7	5	不达标	3	1	1	1	999	1	1
1816	1	1	9	2		男	2023-03-13	2024-03-15	12	39	3	4000	55	自然受孕	77.4	10.9	48.9	999	钓鱼湾路192号2单元601	6	0	6-9	1	1	0	1	0		0		0		0		0		1	1	1	2	2	不达标	1	0	1	0		0	1
3311			8	3		男	2023-03-21	2024-03-15	11	41	0	3490	50	自然受孕	73.2	10.5	47	109		5	6	4-6		2	1	1	2	1	1	1	2	1	1	1	1	1	1	1	1	7	5	不达标	2	1	1	1		0	1
2090	1	1	4	3		女	2022-09-26	2024-03-15	17	38	5	3600	50	自然受孕	79.9	11	999	142	重庆市荣昌区盘龙镇龙城华府9-2-4-1	5	6	6-9	2	3	1	1	1	1	1	1	1	1	0		2	1	2	1	1	6	5	达标	1	1	1	1	999	0	1
1633	1	1	11	3		男	2023-08-31	2024-03-15	6	40	2	2930	49	自然受孕	72	9	42.5	999	重庆市涪陵区龙潭镇新乐村5社	1	6	6-9	1	1	0	1	0		0		0		0		1	1	0		1	2	2	不达标	0	1	0	1	999	0	1
745	1	1	12	1		男	2022-03-09	2024-03-15	24	37	3	2895	48	试管婴儿	93.8	14.6	50.4	133		5	0	6-9	2	2	2	1	2	1	1	1	1	1	1	1	2	1	2	1	1	7	5	达标	1	1	1	1	999	0	1
3567	1	1	5	3		男	2023-02-15	2024-03-15	13	40	5	3400	50	自然受孕	71.5	9.2	44.5	999		5	7	6-9	2	2	0	1	1	1	0		0		0		0		0		0	2	2	不达标	2	1	1	1	40	0	1
2977	1	1	5	2		女	2023-01-13	2024-03-15	14	35	1	2750	46	自然受孕	72	9.9	44.5	115		4	6	6-9	2	2	0	1	0		1	1	0		0		1	1	0		1	3	3	不达标	0	1	1	1	400	0	1
1989	1	1	5	2		男	2023-04-02	2024-03-15	11	39	3	3850	51	自然受孕	76	11.7	48.5	999	官庄街道官联黑龙门组143号	5	6	6-9	2	4	1	1	0		0		0		0		1	1	1	1	1	3	2	不达标	0	1	1	1	999	1	0
2908	1	1	5	3		男	2022-07-15	2024-03-15	20	39	5	7700	52	自然受孕	80.5	11	47	115		5	6	6-9	2	3	1	1	1	1	1	1	1	1	0		1	1	1	1	1	6	5	达标	1	1	1	1		0	1
3990	1	1	10	3		男	2023-07-04	2024-03-15	8	39	6	2980	49	自然受孕	71.5	9	44	999		5	0	6-9	2	0	0	0	1	1	0		0		0		1	1	0		1	2	2	不达标	0	0	0	0		0	1
2069	1	1	4	3		男	2022-08-13	2024-03-15	19	39	6	3300	50	自然受孕	80.3	10.3	46	110		5	6	6-9	2	2	0	1	2	1	0		0		0		1	1	0		1	3	3	不达标	1	1	1	1		0	0
3770	1	1	13	3		男	2023-07-09	2024-03-15	8	39	0	3340	51	自然受孕	68	8.2	43.8	113		3	6	6-9	1	1	0	1	0		1	1	0		1	1	1	1	1	1	1	5	3	不达标	0	0	0	1	999	0	1
2266	1	1	14	1		男	2022-09-07	2024-03-15	18	37	2	2960	48	自然受孕	79.2	11	48.5	999	重庆市长寿区	5	3	6-9	2	1	1	1	1	1	1	1	0		1	1	1	1	1	1	1	6	4	不达标	0	1	1	1		0	1
1285	1	1	14	2		男	2023-08-07	2024-03-15	7	40	5	3450	50	自然受孕	69	7.4	41.5	115		2	6	6-9	2	1	0	1	0		0		0		0		0		1	1	1	2	2	不达标	0	0	0	1		1	0
1225	1	1	14	2		男	2023-07-26	2024-03-15	7	37	1	2950	49	自然受孕	70	9.4	43	999	重庆市长寿区八颗镇森香兰庭7-12-2	3	6	6-9	1	0	0	0	0		0		0		0		0		1	1	1	1	1	不达标	0	1	0	1		0	1
3146	1	1	3	1		女	2023-05-14	2024-03-15	10	38	5	3090	50	自然受孕	74.4	9.7	46	999	重庆市北门社区学府居南苑3幢2-1	5	6	6-9	2	1	0	1	1	1	1	1	0		0		0		1	1	1	4	4	不达标	0	1	0	1	999	0	1
887	1	1	13	3		男	2023-09-01	2024-03-15	6	38	5	3200	50	自然受孕	67.5	8.8	43.5	999	公平镇车家坝社区2组	3	6	6-9	1	1	0	1	0		0		0		0		0		0		0	1	1	不达标	0	0	0	1	999	0	1
2093	1	1	4	3		女	2022-08-09	2024-03-15	19	41	0	2950	49	自然受孕	77	10	999	999	重庆市荣昌区盘龙镇街道	5	8	6-9	2	2	1	1	2	1	1	1	0		0		2	1	2	1	1	5	4	不达标	2	1	1	1	999	0	1
1995	1	1	5	2		女	2023-06-30	2024-03-15	8	38	0	3000	48	自然受孕	67.3	7.6	42.9	999	官庄街道官联黑龙门组	6	6	6-9	1	3	0	1	0		1	1	0		0		0		1	1	1	3	3	不达标	0	1	0	1	999	1	0
2424	1	1	7	2		女	2023-02-26	2024-03-15	12	39	4	3480	50	自然受孕	78	10.9	47	112	重庆市市辖区南川区东城街道世纪广场儒仕苑4-8-1	5	6	6-9	2	2	0	1	2	1	1	1	0		0		1	1	1	1	1	5	4	不达标	0	1	1	1		0	1
4097	1	1	10	3		女	2023-07-19	2024-03-15	7	39	0	3150	50	自然受孕	70.5	8	42	999		5	8	6-9	2	0	0	0	0		0		2	1	0		1	1	0		1	2	2	不达标	0	0	0	1	999	0	1
2120	1	1	4	2		男	2023-09-05	2024-03-15	6	38	3	3180	50	自然受孕	64	7.7	42.5	129		6	6	4-6	1	1	1	1	0		0		4	1	0		1	1	1	1	1	4	3	不达标	0	1	0	0		0	1
2911	1	1	5	3		男	2022-07-13	2024-03-15	20	38	5	6800	51	自然受孕	81	10	47	120		5	6	6-9	2	3	0	1	1	1	1	1	1	1	0		1	1	1	1	1	6	5	达标	1	1	1	1		0	1
1937	1	1	5	1		男	2022-07-22	2024-03-15	19	40	0	3400	50	自然受孕	84	10	46.9	999	中和街道金凤凰	5	6	6-9	2	1	1	1	1	1	1	1	0		0		1	1	1	1	1	5	4	不达标	1	1	1	1	999	0	1
925	1	1	13	2		女	2023-08-23	2024-03-15	6	40	1	3800	51	自然受孕	67.8	7.6	43.8	121		3	6	6-9	1	0	0	0	0		0		0		0		0		0		0	0	0	不达标	0	0	0	0		0	1
1236	1	1	14	2		女	2023-03-18	2024-03-15	11	40	1	3440	51	自然受孕	74.5	9.7	45	115		5	8	6-9	2	1	1	1	1	1	0		0		1	1	1	1	0		1	4	3	不达标	1	1	1	1		0	0
1994	1	1	5	2		男	2023-04-25	2024-03-15	10	40	6	3320	50	自然受孕	74	9.8	44.3	999	官庄街道官联柴竹行组314号	5	0	6-9	2	3	0	1	2	1	3	1	0		1	1	2	1	2	1	1	6	4	不达标	3	1	1	1	999	1	0
682	1	1	11	2	崇义街道	女	2023-08-12	2024-03-15	7	39	2	2600	49	自然受孕	62	6.6	41.5	999	涪陵区崇义街道通洗桥居委中慧上上城5-27-6	4	6	6-9	2	0	0	0	0		0		1	1	0		0		0		0	1	1	不达标	0	0	0	1	999	0	0
2083	1	1	4	3		男	2022-03-31	2024-03-15	23	40	0	3280	50	自然受孕	86.5	13.5	999	999	重庆市荣昌区龙集镇老店子6组72号	5	6	6-9	2	3	1	1	2	1	1	1	1	1	0		2	1	2	1	1	6	5	达标	2	1	1	1		0	0
1002	1	1	4	3		男	2023-06-07	2024-03-15	9	40	1	3300	50	自然受孕	72	8.3	44	999	重庆市荣昌区荣隆镇新民社区3社9号	3	6	9-12	1	2	0	1	1	1	1	1	0		0		1	1	0		1	4	4	不达标	1	1	0	1	999	0	1
3879	1	1	13	3		女	2023-04-29	2024-03-15	10	40	1	2930	49	自然受孕	68.5	7.8	41.8	999		5	2	6-9	2	1	0	1	1	1	0		4	1	0		1	1	1	1	1	5	4	不达标	1	1	0	1	999	0	1
301	1	1	1	2		男	2023-03-02	2024-03-15	12	40	0	3530	52	自然受孕	80.6	11.2	46.1	999	重庆市沙坪坝区天星桥街道天正街居委会22号3单元4-2	5	11	9-12	2	1	1	1	1	1	1	1	0		0		1	1	1	1	1	5	4	不达标	0	1	1	1	999	0	1
1174	1	1	3	3		男	2023-08-12	2024-03-15	7	38	0	3330	49	自然受孕	68.3	10.2	44	126		5	6	6-9	2	2	2	1	2	1	0		0		0		2	1	1	1	1	4	3	不达标	0	1	0	1		0	1
702	1	1	12	3		男	2023-05-10	2024-03-15	10	39	6	3350	51	自然受孕	70.7	10.2	46.4	134		3	8	6-9	2	1	0	1	0		0		0		1	1	0		0		0	2	1	不达标	0	0	0	0		0	1
2530	1	1	8	1		女	2023-06-01	2024-03-15	9	39	2	2800	50	自然受孕	68.5	8.2	44.1	120	新盛镇	5	6	4-6	0	1	0	1	1	1	1	1	3	1	0		1	1	1	1	1	6	5	不达标	1	1	1	1	999	0	1
2798	1	1	12	2		女	2023-04-15	2024-03-15	11	39	3	3300	50	自然受孕	72	10	43	999	重庆市綦江区古南街道沱湾社区江南世家11-1-5	5	6	6-9	2	1	0	1	0		0		0		0		0		0		0	1	1	不达标	0	1	1	1	999	0	1
1441	1	1	8	1		男	2022-03-03	2024-03-15	24	38	4	4100	52	自然受孕	87	13.6	48	137	南华社区	5	11	4-6	1	2	2	1	2	1	1	1	2	1	2	1	2	1	2	1	1	7	5	不达标	2	1	1	1	999	0	1
2975	1	1	5	2		男	2022-06-19	2024-03-15	20	38	5	3230	48	自然受孕	84	12.1	47.5	117		5	6	6-9	2	2	0	1	1	1	1	1	0		0		1	1	1	1	1	5	4	不达标	1	1	1	1	999	0	0
2420	1	1	7	2		男	2023-07-05	2024-03-15	8	39	1	3820	51	自然受孕	71.5	9	46.5	125	重庆市南川区水江镇大燕社区七普常住人口组	5	1	6-9	2	2	0	1	2	1	0		0		0		0		0		0	2	2	不达标	0	1	0	1		0	1
2608	1	1	11	1	xx	女	2023-06-03	2024-03-15	9	39	2	3400	50	自然受孕	68	9	43	120		1	10	6-9	1	1	1	1	1	1	1	1	1	1	0		0		0		0	4	4	不达标	0	0	0	1	999	0	1
651	1	1	11	2	崇义街道	男	2022-09-05	2024-03-15	18	37	3	2910	49	自然受孕	80	11.3	999	134		5	6	6-9	2	3	0	1	1	1	0		1	1	0		3	1	3	1	1	5	4	不达标	1	1	1	1	999	0	1
1483	1	1	6	2		男	2023-08-08	2024-03-15	7	39	1	2600	49	自然受孕	65.7	7.1	41.2	999	城区	6	4	6-9	1	0	0	0	0		2	1	0		0		2	1	2	1	1	3	2	不达标	0	0	0	1		0	1
27	1	1	4	3		男	2022-06-26	2024-03-15	20	36	5	2210	46	自然受孕	79.5	11.2	999	119	荣昌区古昌镇冲锋村1无198号	5	8	6-9	2	3	1	1	2	1	1	1	1	1	1	1	2	1	2	1	1	7	5	达标	2	1	1	1	300	0	0
2981	1	1	5	2		男	2022-10-01	2024-03-15	17	39	5	3640	52	自然受孕	81.4	12.2	48	115	清溪场街道三合村坳捡上组	4	0	6-9	2	1	0	1	1	1	1	1	0		0		0		0		0	3	3	不达标	1	1	1	1	999	0	1
3364	1	1	15	3		女	2023-06-09	2024-03-15	9	37	5	3050	49	自然受孕	68.5	9.5	43	124		3	6	6-9		2	0	1	0		0		1	1	0		1	1	2	1	1	4	3	不达标	2	1	1	1		0	1
1924			5	1		男	2023-02-26	2024-03-15	12	37	6	3600	50	自然受孕	76.7	9.7	46.3	129		5	12	6-9		2	2	1	2	1	2	1	2	1	2	1	2	1	2	1	1	7	5	达标	2	1	1	1	999	0	1
1096	1	1	4	1		男	2023-06-17	2024-03-15	8	40	5	3450	50	自然受孕	68.7	8	45.2	999	重庆市荣昌区河包街道	3	6	4-6	2	0	0	0	0		0		4	1	0		1	1	1	1	1	3	2	不达标	2	1	1	1	999	0	1
1033	1	1	4	2		女	2022-08-12	2024-03-15	19	38	0	4000	50	自然受孕	80.2	9.8	46	98		5	5	6-9	2	3	1	1	1	1	1	1	0		0		0		1	1	1	4	4	不达标	1	1	1	1	90	0	1
2128	1	1	4	2		女	2023-07-11	2024-03-15	8	38	5	2460	49	自然受孕	66.5	7	42	999	重庆市荣昌区昌元街道金竹园13栋6-3	1	5	nofeeding				0													0	0	0	不达标						0	1
2165	1	1	3	3		女	2022-08-18	2024-03-15	18	39	0	3400	50	自然受孕	78	11	46.5	116		5	6	6-9	2	2	1	1	1	1	0		0		0		2	1	2	1	1	4	3	不达标	1	1	1	1		0	1
2246	1	1	14	1		男	2023-07-27	2024-03-15	7	40	1	7200	49	自然受孕	69	9.1	44	999	重庆市长寿区金科世纪城58栋6-2	3	6	6-9	1	2	0	1	2	1	0		0		0		0		1	1	1	3	3	不达标	0	0	0	1		0	1
2552	1	1	11	2		男	2023-07-12	2024-03-15	8	37	5	3610	50	自然受孕	66.7	8.7	44.7	999	重庆市涪陵区荔枝街道办事处顺江拓创家14－9	1	5	6-9	1	0	0	0	0		0		0		0		0		2	1	1	1	1	不达标	3	0	0	1	999	0	0
1923			5	1		女	2023-02-25	2024-03-15	12	39	4	3960	51	自然受孕	74.7	9.8	45.2	999	秀山县平凯街道武营村深沟组	5	12	6-9		2	2	1	2	1	2	1	2	1	2	1	2	1	2	1	1	7	5	达标	2	1		1	50	0	1
1574	1	1	11	3		女	2023-08-09	2024-03-15	7	40	0	3510	51	自然受孕	66	7.8	42.5	118		1	6	4-6	1	0	0	0	0		0		0		0		0		0		0	0	0	不达标	0	0	0	1		0	1
1573	1	1	11	3		男	2023-08-22	2024-03-15	6	38	6	2800	50	自然受孕	68	8.4	42	132		1	6	6-9	1	0	0	0	0		0		0		0		0		0		0	0	0	不达标	0	0	0	1		0	1
1930	1	1	5	1		男	2022-09-22	2024-03-15	17	39	0	3200	49	自然受孕	74.5	9.3	45.9	126	重庆市秀山县清溪场镇	5	1	6-9		0	0	0	1	1	1	1	0		0		0		0		0	2	2	不达标	0	1	1	1	180	0	1
703	1	1	12	3		男	2023-03-14	2024-03-15	12	32	6	2550	47	自然受孕	74.5	11.8	47	129		5	1	4-6	2	1	0	1	0		0		0		0		1	1	1	1	1	3	2	不达标	1	1	1	0		0	1
32	1	1	4	3		男	2022-05-03	2024-03-15	22	40	1	2570	51	自然受孕	79	11	999	112	荣昌区古昌镇大青冈村1组65号	5	7	6-9	2	3	1	1	2	1	1	1	2	1	1	1	3	1	2	1	1	7	5	达标	2	1	1	1	300	0	1
3566	1	1	5	3		男	2023-01-20	2024-03-15	13	40	4	3000	50	自然受孕	75.5	10	47	999		5	0	4-6	2	2	0	1	2	1	0		1	1	1	1	2	1	2	1	1	6	4	不达标	1	1	1	1	999	0	1
2852	1	1	9	3		女	2023-08-27	2024-03-15	6	41	3	3350	50	自然受孕	63.5	7.8	41.1	121		1	6	6-9	1	1	0	1	1	1	0		0		0		0		0		0	2	2	不达标	0	0	0	1	999	0	1
876	1	1	5	2		男	2023-08-08	2024-03-15	7	38	5	3200	50	自然受孕	63.5	7.9	40.8	112		3	6	6-9	1	0	0	0	0		1	1	0		0		0		0		0	1	1	不达标	0	0	0	1	999	0	1
4023	1	1	10	1		女	2023-07-16	2024-03-15	7	39	5	3070	48	自然受孕	71	8.8	45	999		5	0	6-9	2	2	0	1	0		0		4	1	0		0		0		0	2	2	不达标	0	1	1	1	999	0	0
2327	1	1	14	3		女	2022-09-10	2024-03-15	18	39	3	3230	50	自然受孕	79	11.2	999	127		5	1	6-9	2	2	0	1	1	1	1	1	3	1	0		1	1	2	1	1	6	5	达标	2	1	1	1		0	0
1877	1	1	5	3		女	2023-08-06	2024-03-15	7	40	0	2900	49	自然受孕	64	7	42.5	115		3	6	6-9	1	0	0	0	0		0		0		0		0		0		0	0	0	不达标	0	0	0	1		1	0
3398	1	1	15	2		女	2022-07-30	2024-03-15	19	39	4	3050	49	自然受孕	78	9	999	110		5	6	6-9	2	2	0	1	1	1	1	1	0		0		1	1	1	1	1	5	4	不达标	1	1	1	1		1	0
2124	1	1	4	2		女	2023-09-13	2024-03-15	6	37	3	2550	49	自然受孕	63	6.5	40.2	125		1	6	nofeeding				0													0	0	0	不达标						0	1
706	1	1	12	3		女	2022-10-19	2024-03-15	16	37	3	2700	47	自然受孕	75	13.9	50.9	134		5	0	6-9	2	2	0	1	0		0		0		0		2	1	0		1	2	2	不达标	0	1	1	1	999	0	1
3864	1	1	13	3		女	2023-03-03	2024-03-15	12	39	2	2910	50	自然受孕	74	9.5	44.3	999		5	6	6-9	2	1	0	1	1	1	0		0		0		1	1	1	1	1	4	3	不达标	1	1	0	1	999	0	1
290	1	1	2	2		男	2022-07-27	2024-03-15	19	39	3	3900	57	自然受孕	86	12.1	47.6	0	0	5	6	6-9	2	3	2	1	2	1	1	1	0		0		2	1	2	1	1	5	4	不达标	1	1	1	1	999	0	1
3028	1	1	4	3		女	2023-03-01	2024-03-15	12	38	3	2700	44	自然受孕	69	9.8	44.5	999	重庆市荣昌区荣隆镇先锋村9组	5	6	6-9	2	3	0	1	2	1	1	1	3	1	0		3	1	1	1	1	6	5	达标	0	1	1	1		0	1
2237	1	1	14	1		男	2022-09-23	2024-03-15	17	40	6	3550	50	自然受孕	82.4	12.3	48	115		5	2	4-6	2	2	0	1	2	1	0		3	1	0		0		2	1	1	4	4	不达标	1	1	1	1		0	1
3604	1	1	13	3		女	2023-07-15	2024-03-15	8	39	0	3300	50	自然受孕	71	9.9	42	113		5	4	6-9				0													0	0	0	不达标						0	1
2931	1	1	5	3		男	2023-08-01	2024-03-15	7	38	4	4480	45	自然受孕	67.5	6.7	43	112	洪安镇溜沙村大水井组	3	7	6-9	1	2	0	1	0		1	1	0		0		1	1	1	1	1	4	3	不达标	0	1	0	1		0	1
3915	1	1	13	3		男	2023-02-08	2024-03-15	13	40	4	3650	50	自然受孕	75.5	11.3	48.2	136		5	0	6-9	2	2	0	1	1	1	0		0		0		0		0		0	2	2	不达标	3	1	1	1	999	0	1
890	1	1	13	3		男	2023-04-11	2024-03-15	11	39	4	3400	50	自然受孕	72.5	10.4	42.5	999	公平镇公平社区	5	6	6-9	2	3	0	1	1	1	0		1	1	0		0		0		0	3	3	不达标	4	0	0	1	999	0	1
929	1	1	13	2		女	2023-09-14	2024-03-15	6	40	1	2500	48	自然受孕	63.5	6.9	41	999	重庆市奉节县鱼复街道康宁社区康宁街	1	6	nofeeding				0													0	0	0	不达标						0	1
1810	1	1	9	2		男	2023-07-17	2024-03-15	7	39	0	4100	50	自然受孕	68.1	85	44.3	131	塘坊路356号701	5	1	4-6	2	1	0	1	0		0		4	1	0		3	1	2	1	1	4	3	不达标	0	1	0	1	999	0	1
924	1	1	13	2		男	2023-01-28	2024-03-15	13	38	6	3700	50	自然受孕	74.3	9.3	999	999	重庆市奉节县鱼复街道迎宾社区滨江国际	5	6	6-9	2	0	1	1	0		1	1	0		0		1	1	1	1	1	4	3	不达标	0	1	1	1	999	0	0
3033	1	1	4	3		男	2022-06-29	2024-03-15	20	38	6	3100	53	自然受孕	81	10.2	47	119	重庆市荣昌区荣隆镇培爵村1组149号	5	6	9-12	2	3	2	1	1	1	1	1	3	1	0		0		0		0	4	4	不达标	0	1	1	1		0	1
742	1	1	12	1		男	2022-09-25	2024-03-15	17	38	1	3310	50	自然受孕	81.1	10.6	47.3	113		5	6	6-9	2	2	1	1	2	1	0		0		0		2	1	2	1	1	4	3	不达标	1	1	1	1	999	0	1
2983	1	1	5	2		女	2022-11-21	2024-03-15	15	39	3	3300	49	自然受孕	73	9	44	113		3	6	6-9	1	3	0	1	2	1	0		0		0		0		1	1	1	3	3	不达标	1	1	1	1		0	1
3509	1	1	5	2		女	2023-02-18	2024-03-15	12	40	1	4000	51	自然受孕	75.4	8.5	999	999		5	6	6-9	2	3	1	1	3	1	1	1	0		0		1	1	1	1	1	5	4	不达标	0	1	1	1	999	1	0
2905	1	1	5	3		男	2023-02-04	2024-03-15	13	40	0	6000	50	自然受孕	74	9.4	45	999	洪安镇美其村美其组	5	7	6-9	2	3	2	1	1	1	1	1	1	1	0		1	1	2	1	1	6	5	达标	1	1	1	1		0	1
2762	1	1	12	3		男	2023-06-16	2024-03-15	8	39	3	3500	50	自然受孕	68	8.4	42.5	999	重庆市綦江区东溪镇大榜村2组63号	3	6	6-9	1	2	0	1	0		0		0		0		0		0		0	1	1	不达标	0	1	0	1	999	0	1
1505	1	1	6	2		男	2023-03-02	2024-03-15	12	39	0	3000	50	自然受孕	77.5	10	46	999	城区	5	0	4-6	2	3	0	1	2	1	0		0		0		1	1	2	1	1	4	3	不达标	1	0	1	1		0	0
36	1	1	4	3		女	2022-04-29	2024-03-15	22	39	2	3580	51	自然受孕	84	12.3	999	999	荣昌区古昌镇玉带村8组48号	5	6	6-9	2	3	1	1	2	1	1	1	2	1	0		3	1	3	1	1	6	5	达标	0	1	1	1	500	0	1
3641	1	1	13	3		女	2023-04-04	2024-03-15	11	39	0	3000	50	自然受孕	73	9	45	999		5	10	6-9	0	2	0	1	0		1	1	1	1	0		2	1	1	1	1	5	4	不达标	2	1	1	1	999	0	1
3399	1	1	15	2		女	2022-08-26	2024-03-15	18	39	2	3000	48	自然受孕	83.2	11	999	119		5	6	6-9	0	2	0	1	2	1	1	1	0		0		0		1	1	1	4	4	不达标	1	1	1	1		1	0
2936	1	1	5	3		女	2023-07-12	2024-03-15	8	36	1	6400	50	自然受孕	68	8.5	43.5	115		4	0	6-9	2	1	0	1	0		1	1	0		0		2	1	1	1	1	4	3	不达标	0	1	0	1		0	1
1987	1	1	5	2		男	2023-06-11	2024-03-15	9	39	3	2750	47	自然受孕	63.9	7.5	44	999	官庄街道官联亢家董组	3	6	6-9	1	2	0	1	2	1	1	1	0		0		2	1	3	1	1	5	4	不达标	0	1	0	1	999	1	0
2988	1	1	5	2		女	2023-07-03	2024-03-15	8	40	6	3800	50	自然受孕	74.4	9.8	43.7	105	清溪场街道星寨村水竹湾组	6	0	6-9	1	1	0	1	1	1	0		0		0		1	1	1	1	1	4	3	不达标	1	1	0	1	999	0	1
3010	1	1	4	3		女	2022-09-02	2024-03-15	18	40	0	3350	50	自然受孕	78	10	45	104		3	8	9-12	1	3	0	1	1	1	0		2	1	0		1	1	1	1	1	5	4	不达标	1	1	1	1		0	1
3005	1	1	4	3		男	2023-08-05	2024-03-15	7	38	2	4000	50	自然受孕	69.5	9.2	43	114		5	1	9-12	2	0	0	0	0		0		4	1	0		1	1	1	1	1	3	2	不达标	0	1	0	1		0	1
770	1	1	9	2		男	2023-05-29	2024-03-15	9	35	0	2160	45	自然受孕	72.4	9	45.5	999	重庆市云阳县双江街道杏家湾社区青龙路	5	6	6-9	1	1	1	1	1	1	1	1	1	1	1	1	1	1	1	1	1	7	5	达标	1	0	0	0		0	1
897	1	1	13	3		女	2022-09-04	2024-03-15	18	39	1	2710	50	自然受孕	80.6	8.3	44	124		5	11	6-9	2	2	0	1	0		0		3	1	0		0		1	1	1	3	3	不达标	0	1	1	1	999	0	1
1920			5	1		男	2023-03-01	2024-03-15	12	38	5	3250	50	自然受孕	78.8	12.2	45.3	134		5	8	6-9			2	1	2	1	2	1	2	1	3	1	0		1	1	1	6	5	达标	2	1	1	1	40	0	1
1019	1	1	4	2		男	2023-03-09	2024-03-15	12	38	4	3150	50	自然受孕	74	9	44.5	999	重庆市荣昌区峰高街道金银村1组56号	5	5	4-6	2	1	2	1	1	1	0		0		0		1	1	1	1	1	4	3	不达标	1	1	1	1	9990	1	0
3614	1	1	13	3		女	2022-09-02	2024-03-15	18	39	6	3050	50	自然受孕	78	10.1	45.1	98		5	12	6-9	2	3	1	1	3	1	1	1	1	1	1	1	1	1	1	1	1	7	5	达标	1	1	1	1	999	0	1
708	1	1	12	3		男	2022-07-12	2024-03-15	20	39	0	2900	49	自然受孕	84	12.3	58	137		5	6	6-9	2	2	0	1	2	1	1	1	0		1	1	1	1	1	1	1	6	4	不达标	1	1	1	1	999	0	1
4096	1	1	10	3		女	2022-09-20	2024-03-15	17	39	4	3500	49	自然受孕	80	9.4	46	115		5	6	4-6	2	2	1	1	2	1	0		0		0		0		2	1	1	3	3	不达标	2	1	1	1	999	0	1
3386	1	1	15	2	999	男	2023-08-21	2024-03-15	6	40	4	3620	51	自然受孕	70.2	8.1	43	124		3	6	6-9	1	2	0	1	0		0		0		0		0		0		0	1	1	不达标	0	1	0	1	20	0	1
3692	1	1	13	3		女	2022-06-03	2024-03-15	21	40	1	3200	50	自然受孕	81.1	9.4	52	121		2	10	4-6	2	3	1	1	2	1	1	1	1	1	0		1	1	2	1	1	6	5	不达标	2	1	1	1	999	1	1
1634	1	1	11	3		男	2023-08-08	2024-03-15	7	40	4	3540	50	自然受孕	71	10	42	999	重庆市涪陵区龙潭镇大同村1组	4	2	4-6	0	1	0	1	0		0		0		0		1	1	0		1	2	2	不达标	0	1	0	1	999	0	1
3557	1	1	5	3		女	2023-07-05	2024-03-15	8	39	5	3200	45	自然受孕	64	7.6	42	121		5	3	4-6	2	2	0	1	0		1	1	0		0		1	1	1	1	1	4	3	不达标	1	1	1	1	999	0	1
3564	1	1	5	3		男	2022-12-10	2024-03-15	15	40	4	3350	50	自然受孕	78	12	48	999		5	1	4-6	2	3	1	1	2	1	1	1	0		1	1	3	1	3	1	1	6	4	不达标	2	1	1	1	999	0	1
3367	1	1	15	3		女	2023-02-22	2024-03-15	12	40	2	3250	50	自然受孕	74	9.4	42	126		5	6	6-9	2	2	1	1	1	1	1	1	0		0		1	1	1	1	1	5	4	不达标	1	0	0	1		0	1
2943	1	1	5	3	、	男	2023-08-22	2024-03-15	6	40	6	6100	50	自然受孕	65.5	7.1	42	124		1	6	6-9	1	1	0	1	0		0		0		0		2	1	1	1	1	3	2	不达标	0	1	0	1		0	1
3704	1	1	13	3		男	2022-08-01	2024-03-15	19	35	0	2270	48	自然受孕	78.1	11.2	49	172		4	15	6-9	2	1	1	1	1	1			1	1	1	1	2	1	2	1	1	6	4	不达标	2	1	1	1	999	0	1
2279	1	1	14	1		男	2022-03-28	2024-03-15	23	39	3	3120	50	自然受孕	85.2	11.6	49.2	999	重庆市长寿区凤城街道凤城华府44-20-44	5	11	6-9	2	1	0	1	1	1	1	1	1	1	1	1	1	1	1	1	1	7	5	达标	0	1	1	1		0	1
3508	1	1	5	2		女	2022-11-29	2024-03-15	15	41	1	4000	52	自然受孕	79	10.8	45.4	999		5	6	6-9	2	3	1	1	1	1	1	1	1	1	1	1	1	1	2	1	1	7	5	达标	0	1	1	1	999	1	0
546	1	1	6	3		男	2023-05-09	2024-03-15	10	40	6	3700	50	自然受孕	71	10.5	43	104		4	0	6-9	2	0	0	0	0		1	1	0		0		0		2	1	1	2	2	不达标	2	0	0	1	999	0	1
3774	1	1	13	3		男	2023-01-01	2024-03-15	14	38	5	3200	50	自然受孕	77.5	10.5	45.5	999		5	3	6-9	2	1	1	1	1	1	1	1	1	1	0		1	1	1	1	1	6	5	达标	1	1	1	1	999	0	1
4092	1	1	10	3		女	2022-09-27	2024-03-15	17	37	0	2700	47	试管婴儿	78.5	9.2	45.8	999		5	6	6-9	2	2	0	1	2	1	1	1	2	1	0		2	1	2	1	1	6	5	达标	2	1	1	1	999	0	1
3312			8	3		女	2023-04-23	2024-03-15	10	39	5	3500	50	自然受孕	72.3	10.6	46.3	107		5	6	4-6		2	1	1	2	1	1	1	3	1	0		1	1	1	1	1	6	5	不达标	1	1	1	1		0	1
2109	1	1	4	3		女	2022-03-01	2024-03-15	24	40	1	3320	50	自然受孕	87.5	11	999	999	重庆市荣昌区龙集镇抱房村4组111号	5	6	6-9	2	3	0	1	2	1	1	1	1	1	0		0		2	1	1	5	5	达标	1	1	1	1	999	0	1
2907	1	1	5	3		男	2022-07-29	2024-03-15	19	40	5	5180	50	自然受孕	76.2	8.2	46	119		5	12	6-9	0	2	2	1	1	1	1	1	0		0		1	1	1	1	1	5	4	不达标	1	1	1	1		0	1
2556	1	1	11	2		男	2023-07-26	2024-03-15	7	38	1	2900	47	自然受孕	70.2	9.5	45	92	重庆市涪陵区荔枝街道办事处建涪罗家花园工行宿舍12-1-3-1	3	7	4-6	1	2	1	1	1	1	1	1	1	1	1	1	1	1	1	1	1	7	5	不达标	0	0	0	1	999	0	1
650	1	1	11	2	崇义街道	男	2022-08-24	2024-03-15	18	39	6	3390	50	自然受孕	79.5	10	999	124		5	6	6-9	2	2	0	1	2	1	0		0		0		2	1	2	1	1	4	3	不达标	1	1	1	1	999	0	1
3518	1	1	5	2		男	2022-09-13	2024-03-15	18	31	5	1650	42	自然受孕	80.7	11.2	999	999		5	6	6-9	2	3	1	1	2	1	1	1	0		1	1	2	1	2	1	1	6	4	不达标	0	1	1	1	999	1	0
804	1	1	5	2		女	2023-05-25	2024-03-15	9	40	0	3700	51	自然受孕	73	8.1	43.2	117		5	6	6-9	2	2	0	1	0		1	1	1	1	0		1	1	1	1	1	5	4	不达标	0	1	0	1	60	0	1
1746	1	1	12	3		男	2022-03-21	2024-03-15	23	39	0	3230	50	自然受孕	84	10.8	48.3	999	重庆市綦江区郭扶镇郭扶社区交通路53号	5	8	6-9	2	2	0	1	2	1	1	1	0		0		2	1	2	1	1	5	4	不达标	1	1	1	1	500	0	1
976	1	1	10	2		女	2022-02-26	2024-03-15	24	37	0	2800	47	自然受孕	78.5	9.5	48.2	999	江津几江西江苑C区CB4单元7-2	5	7	6-9	2	0	0	0	1	1	0		0		0		0		2	1	1	2	2	不达标	0	1	1	1	999	0	1
1808	1	1	9	2		女	2023-06-30	2024-03-15	8	38	0	3100	50	自然受孕	68.5	9.4	45.6	124	塘坊路356号701	5	3	6-9	2	1	0	1	0		0		0		0		0		0		0	1	1	不达标	0	0	0	1	999	0	1
1927	1	1	5	1		女	2023-01-30	2024-03-15	13	40	4	3350	49	自然受孕	72	10	47.1	128		4	12	6-9	2	1	1	1	0		0		0		0		0		0		0	1	1	不达标	0	0	0	0		0	1
3806	1	1	13	1		女	2023-03-18	2024-03-15	11	40	1	3200	47	自然受孕	72.3	10	46.3	124		4	0	6-9	0	0	0	0	0		0		4	1	0		0		0		0	1	1	不达标	1	0	1	1	999	0	1
4091	1	1	10	3		男	2022-09-27	2024-03-15	17	37	0	3310	47	试管婴儿	81.5	10.5	46.4	999		5	6	6-9	2	2	0	1	2	1	1	1	2	1	0		2	1	2	1	1	6	5	达标	2	1	1	1	999	0	1
3319				3		男	2023-05-31	2024-03-15	9	38	5	2740	49	自然受孕	71.8	8.4	44.2	128		3	6	6-9		1	1	1	1	1			2	1	2	1	3	1	2	1	1	6	4	不达标	0	0	0	1		1	1
659	1	1	11	2	崇义街道	男	2022-02-21	2024-03-15	24	41	2	3100	51	自然受孕	89	12.6	999	999	涪陵区崇义街道青龙居委西城公馆7-22	5	5	4-6	2	2	1	1	3	1	1	1	2	1	1	1	1	1	3	1	1	7	5	达标	3	1	1	1	999	0	1
1175	1	1	3	3		女	2023-07-19	2024-03-15	7	37	5	3170	49	自然受孕	70.6	9.1	43.1	118	重庆市璧山区八塘镇三元村墙院子8栋5-1	5	2	6-9	2	2	2	1	2	1	1	1	0		0		1	1	1	1	1	5	4	不达标	0	1	1	1	999	0	1
4090	1	1	10	3		男	2023-03-16	2024-03-15	11	41	0	3290	52	自然受孕	76.3	9	45.2	117		3	6	6-9	1	1	0	1	0		0		4	1	0		1	1	1	1	1	4	3	不达标	0	1	0	1	999	0	0
2982	1	1	5	2		女	2023-02-28	2024-03-15	12	39	6	3500	51	自然受孕	76	9	48.6	120		4	1	6-9	2	1	1	1	1	1	1	1	0		0		1	1	1	1	1	5	4	不达标	0	1	1	1	120	0	1
891	1	1	13	3		女	2022-12-08	2024-03-15	15	36	6	3450	50	自然受孕	77.5	11.5	999	999	公平镇车家坝社区	5	0	6-9	2	3	1	1	1	1	2	1	4	1	1	1	0		1	1	1	6	5	达标	3	1	1	1	999	0	1
1219	1	1	14	2		女	2023-08-27	2024-03-15	6	40	2	3220	49	自然受孕	65.9	76	42.4	96		1	6	6-9	1	0	0	0	0		0		0		0		1	1	1	1	1	2	1	不达标	0	0	0	0		0	1
3078	1	1	3	3		女	2023-09-11	2024-03-15	6	38	1	3150	50	自然受孕	67.2	9.5	41	122	重庆市璧山区正兴镇石院村5组	5	0	4-6	2	0	0	0	0		1	1	0		0		0		0		0	1	1	不达标	0	0	0	0		0	1
1730	1	1	12	3		男	2022-09-17	2024-03-15	17	39	0	2910	49	自然受孕	80	11.5	47.5	131	重庆市綦江区打通镇兴隆湾社区21栋14-4	5	0	6-9	2	1	0	1	2	1	1	1	0		0		2	1	2	1	1	5	4	不达标	1	1	1	1	999	0	1
1945	1	1	5	1		男	2022-02-23	2024-03-15	24	38	6	3700	50	自然受孕	86.7	11.4	49.2	999	秀山县中和街道廷昌一街	5	10	6-9	2	1	1	1	0		1	1	0		0		1	1	1	1	1	4	3	不达标	1	1	1	1	999	0	1
2759	1	1	12	3		男	2023-08-29	2024-03-15	6	39	5	3140	50	自然受孕	67.4	7.2	44	128		5	0	4-6	2	2	0	1	0		1	1	0		0		0		0		0	2	2	不达标	0	0	0	1	10	0	1
2108	1	1	4	3		女	2022-07-08	2024-03-15	20	39	0	3620	50	试管婴儿	80.5	9.1	999	129	重庆市荣昌区龙集镇六合村7组117号	5	6	6-9	2	3	0	1	2	1	1	1	1	1	0		1	1	1	1	1	6	5	达标	1	1	1	1	999	0	1
3764	1	1	13	3		女	2023-09-15	2024-03-15	6	39	0	3970	50	自然受孕	63.5	8.9	43	134		1	6	nofeeding				0													0	0	0	不达标						0	1
3297			7	2		男	2023-06-23	2024-03-15	8	37	2	3390	50	自然受孕	71.8	10.8	45	999		5	0	6-9	2	1	0	1	0		1	1	0		0		1	1	2	1	1	4	3	不达标	0	0	0	1		0	1
2417	1	1	7	2		男	2023-08-16	2024-03-15	6	39	6	2900	49	自然受孕	68	8.5	41.5	125		1	6	6-9	1	1	0	1	0		0		0		0		0		0		0	1	1	不达标	0	0	0	1		0	1
2673	1	1	15	1		女	2023-05-15	2024-03-15	10	39	0	3150	50	自然受孕	74	8.9	44	999	0	3	10	6-9	2	0	0	0	0		0		0		0		0		0		0	0	0	不达标	0			1	999	0	1
374	1	1	1	2		男	2022-06-29	2024-03-15	20	40	3	3650	51	自然受孕	83.4	12.3	48	124		5	3	6-9	2	2	1	1	3	1	1	1	3	1	1	1	2	1	2	1	1	7	5	达标	0	1	1	1	999	0	1
2631	1	1	11	1		男	2022-08-09	2024-03-15	19	39	1	3990	51	自然受孕	84	12	50	110		5	10	6-9	2	3	0	1	2	1	1	1	3	1	0		3	1	3	1	1	6	5	达标	2	1	1	1	999	0	1
3264	2	2	2	2		男	2023-07-08	2024-03-15	8	40	0	3780	51	自然受孕	71	9	44.1	123		5	8	6-9	1	1	0	1	1	1	1	1	0		0		1	1	1	1	1	5	4	不达标	0	0	0	0		0	1
3090	1	1	3	3		男	2022-07-03	2024-03-15	20	38	6	2590	48	自然受孕	79.5	10.4	46.8	135		5	6	6-9	2	1	1	1	0		0		0		0		0		0		0	1	1	不达标	2	1	1	1		0	1
1921	1	1	5	1		男	2023-02-10	2024-03-15	13	38	3	3400	50	自然受孕	75.2	9.4	46.4	999	秀山县平凯街道南桥湾组	5	11	6-9	0	2	1	1	1	1	1	1	1	1	1	1	1	1	1	1	1	7	5	达标	1	1	1	1		0	1
1724	1	1	12	3		女	2023-07-12	2024-03-15	8	41	0	3650	51	自然受孕	70	8.5	44.5	999	重庆市綦江区打通镇兴隆湾社区43号4-4	3	8	6-9	1	1	0	1	1	1	0		0		0		1	1	0		1	3	3	不达标	0	0	0	1	999	0	1
2071	1	1	4	3		男	2022-02-23	2024-03-15	24	38	4	3720	50	自然受孕	83	12	999	999	重庆市荣昌区龙集镇抱房村5组97号	5	6	6-9	2	3	1	1	2	1	1	1	0		0		0		2	1	1	4	4	不达标	1	1	1	1		0	1
2655	1	1	11	1		女	2023-08-17	2024-03-15	6	39	2	3520	49	自然受孕	65.8	9.2	43.2	125		6	0	6-9	1	1	0	1	1	1	1	1	0		0		1	1	0		1	4	4	不达标	1	1	1	1	30	0	1
3763	1	1	13	3		女	2023-09-10	2024-03-15	6	40	1	3120	50	自然受孕	65.5	7.4	43.1	124		3	6	6-9	1	1	0	1	0		1	1	0		0		0		0		0	2	2	不达标	0	0	0	0	1999	0	1
4086	1	1	10	3		女	2023-06-09	2024-03-15	9	39	3	3860	51	自然受孕	71	7.4	43.2	120		3	6	6-9	1	1	0	1	1	1	0		0		0		0		1	1	1	3	3	不达标	0	1	0	1	999	0	1
2537	1	1	8	1		女	2023-07-12	2024-03-15	8	41	4	2950	50	自然受孕	67.1	7.2	42.8	122		3	5	6-9	2	1	0	1	0		0		0		0		0		0		0	1	1	不达标	0	0	0	1	999	0	1
911	1	1	13	2		女	2022-02-28	2024-03-15	24	38	5	3000	49	自然受孕	88	11.8	46	999	重庆市奉节县鱼复街道滨江国际	5	0	6-9	2	2	0	1	0		1	1	1	1	0		2	1	1	1	1	5	4	不达标	1	1	1	1	999	0	0
889	1	1	13	3		男	2023-05-19	2024-03-15	9	40	2	3050	50	自然受孕	72	10	43	999	公平镇车家坝社区	5	0	6-9	2	2	0	1	1	1	1	1	0		0		1	1	1	1	1	5	4	不达标	1	1	0	1	999	0	1
701	1	1	12	3		男	2023-05-14	2024-03-15	10	40	6	3510	50	自然受孕	70.9	8.9	46	127		6	6	6-9	1	2	0	1	2	1	1	1	0		0		1	1	1	1	1	5	4	不达标	0	1	1	1	999	0	1
2672	1	1	15	1		女	2023-05-23	2024-03-15	9	40	5	3000	50	自然受孕	70	8.5	45.5	999	0	1	9	4-6	1	1	1	1	1	1	0		0		0		1	1	1	1	1	4	3	不达标	1	0	0	1	999	0	0
2589	1	1	11	3		女	2022-08-09	2024-03-15	19	38	5	3690	50	自然受孕	77	9.3	999	117		4	1	6-9	2	3	1	1	2	1	1	1	0		1	1	0		0		0	4	3	不达标	0	0	0	1	999	0	0
267	1	1	14	3		女	2023-05-28	2024-03-15	9	38	5	2980	50	自然受孕	72	9	43	999	重庆市长寿区晏家街道曹家堡社区三期15-2-4	4	0	4-6	2	2	0	1	0		1	1	0		0		3	1	2	1	1	4	3	不达标	1	0	0	1		0	1
2881	1	1	9	3		女	2023-07-07	2024-03-15	8	39	2	2950	49	自然受孕	68.8	8.1	43.5	123		3	6	4-6	1	2	2	1	0		1	1	0		0		1	1	1	1	1	4	3	不达标	0	1	0	1	30	0	1
1743	1	1	12	3		男	2023-04-15	2024-03-15	11	39	2	2950	49	自然受孕	72	8.2	44.5	999	重庆市綦江区郭扶镇龙台村10组	6	6	6-9	1	2	1	1	1	1	0		0		0		1	1	1	1	1	4	3	不达标	2	1	1	1	100	1	0
772	1	1	9	2		男	2023-09-09	2024-03-15	6	37	2	6400	50	自然受孕	58	8.2	999	120		2	6	6-9	2	0	0	0	0		0		0		0		0		0		0	0	0	不达标	0	0	0	0		0	1
26	1	1	4	3		男	2022-06-26	2024-03-15	20	36	5	2470	47	自然受孕	79	12.4	999	121	荣昌区古昌镇冲锋村1组198号	5	8	6-9	2	3	1	1	2	1	1	1	2	1	1	1	1	1	1	1	1	7	5	达标	2	1	1	1	400	0	0
3866	1	1	13	3		女	2023-06-25	2024-03-15	8	40	3	3920	51	自然受孕	69.5	9.2	42	999		5	6	6-9	1	1	0	1	0		0		0		0		0		0		0	1	1	不达标	1	0	0	0		0	1
1183	1	1	3	3		男	2023-03-15	2024-03-15	12	38	2	3510	50	自然受孕	79	11	48	999	重庆市璧山区八塘镇江兴村3组87号	5	10	6-9	2	2	0	1	1	1	2	1	2	1	0		2	1	2	1	1	6	5	达标	3	0	1	1		0	0
3556	1	1				男	2023-08-05	2024-03-15	7	39	1	3970	50	自然受孕	70	9	44.5	145		5	1	6-9	2	0	0	0	0		0		0		0		0		0		0	0	0	不达标	0	0	0	0		0	1
759	1	1	9	2		女	2023-02-25	2024-03-15	12	39	5	2900	50	自然受孕	71	10	46.5	999	重庆市云阳县双江街道大雁社区兴旺世家1栋11-6	5	11	6-9	2	2	1	1	1	1	1	1	0		0		1	1	0		1	4	4	不达标	1	1	1	1	999	0	1
2484	1	1	7	2		男	2023-03-24	2024-03-15	11	30	2	3450	50	自然受孕	76.8	12.5	46	999	重庆市南川区兴隆镇	6	6	6-9	2	2	1	1	2	1	1	1	4	1	0		3	1	3	1	1	6	5	达标	0	1	0	1		1	0
37	1	1	4	3		男	2022-12-21	2024-03-15	14	39	0	3660	50	自然受孕	78.3	11.3	44	999	荣昌区昌元街道新世纪花园12单元5-1	5	6	6-9	2	3	1	1	1	1	1	1	2	1	1	1	3	1	3	1	1	7	5	达标	2	1	1	1	300	0	1
3887	1	1	13	3		男	2023-05-23	2024-03-15	9	39	2	3260	51	自然受孕	74	10	44.7	999		5	6	6-9	0	1	0	1	1	1	0		3	1	0		1	1	1	1	1	5	4	不达标	1	1	0	1	999	0	1
2554	1	1	11	2		女	2023-08-02	2024-03-15	7	40	0	3890	51	自然受孕	65	6.9	42	121	重庆市涪陵区荔枝街道办事处大塘之江名苑17-11-4	2	1	6-9	1	1	1	1	1	1	1	1	2	1	1	1	1	1	1	1	1	7	5	达标	1	1	1	1	120	0	1
2488	1	1	7	2		男	2022-08-23	2024-03-15	18	39	2	3400	50	自然受孕	84	11.6	999	132		5	1	6-9	2	3	1	1	1	1	2	1	3	1	0		3	1	2	1	1	6	5	达标	0	1	1	1		1	0
1915	1	1	5	1		女	2023-07-08	2024-03-15	8	35	4	2250	45	试管婴儿	66.4	8.3	43.6	999	秀山县中和街道凤凰新城12-23-2	6	6	6-9	2	4	4	1	4	1	4	1	0		0		4	1	4	1	1	5	4	不达标	0	0	0	1	120	0	1
478	1	1	6	1	永川	女	2023-03-05	2024-03-15	12	39	0	3050	48	自然受孕	71.8	8.3	45.2	999	城区	3	6	6-9	1	3	0	1	1	1	1	1	0		0		1	1	1	1	1	5	4	不达标	2	1	1	1	999	1	1
2330	1	1	14	3		女	2022-08-31	2024-03-15	18	39	2	2930	50	自然受孕	79.7	11.1	999	999	重庆市长寿区财富广场2栋2单元17-2	5	4	6-9	2	2	0	1	1	1	1	1	3	1	1	1	1	1	3	1	1	7	5	达标	2	1	1	1		1	0
3985	1	1	10	3		女	2023-06-10	2024-03-15	9	39	0	3800	51	自然受孕	72.8	9	44.5	999		5	3	6-9	2	2	0	1	2	1	1	1	4	1	0		0		2	1	1	5	5	达标	0	1	0	1	999	0	1
2428	1	1	7	2		女	2022-07-23	2024-03-15	19	38	2	2900	49	自然受孕	81.5	10	46.5	142		5	6	6-9	2	1	0	1	1	1	1	1	1	1	0		0		1	1	1	5	5	达标	0	1	1	1		0	1
1331	1	1	14	3		男	2023-08-04	2024-03-15	7	38	6	3250	50	自然受孕	66.8	8.8	43.1	999	重庆市长寿区菩提街道桃花社区香山美地4幢10-7	4	1	nofeeding				0													0	0	0	不达标						0	1
2970	1	1	5	2		女	2022-07-08	2024-03-15	20	37	6	2200	46	试管婴儿	82.2	11	46	114		5	0	6-9	2	3	0	1	0		1	1	0		0		0		1	1	1	3	3	不达标	1	1	1	1		0	0
1701	1	1	11	2		女	2023-06-30	2024-03-15	8	40	6	3300	50	自然受孕	70.8	8.3	43.3	999	重庆市涪陵区崇义街道绿地澜屿23栋	3	6	6-9	1	1	0	1	1	1	1	1	0		0		1	1	1	1	1	5	4	不达标	0	1	0	1	999	0	1
2257	2	1	14	1		男	2023-03-26	2024-03-15	11	40	6	3445	50	自然受孕	75.1	10	46.7	999	重庆市长寿区凤城华府2期5-15-2	5	8	6-9	2	1	1	1	1	1	1	1	0		1	1	1	1	1	1	1	6	4	不达标	1	1	1	1		0	1
3767	1	1	13	3		男	2023-05-14	2024-03-15	10	41	2	3870	51	自然受孕	71	8.8	45	148		3	6	6-9	1	1	1	1	0		1	1	1	1	0		1	1	1	1	1	5	4	不达标	0	1	1	1	999	0	1
1235	1	1	14	2		男	2023-02-02	2024-03-15	13	39	2	3380	50	自然受孕	75	10.5	999	999	重庆市长寿区菩提街道碧园社区居委会盛世桃园34栋2单元14-3	4	6	6-9	2	2	0	1	1	1	1	1	0		0		1	1	1	1	1	5	4	不达标	1	1	1	1		0	1
1629	1	1	11	3		女	2023-06-30	2024-03-15	8	39	6	3250	50	自然受孕	67.5	8.8	45	140		3	6	6-9	2	1	1	1	1	1	1	1	1	1	1	1	2	1	0		1	6	5	达标	2	1	1	1	10	0	1
2930	1	1	5	3		女	2023-08-29	2024-03-15	6	40	3	5060	50	自然受孕	64.2	6.9	43	123		4	0	nofeeding				0													0	0	0	不达标						0	1
700	1	1	12	3		男	2023-06-01	2024-03-15	9	39	0	3161	51	自然受孕	73.1	11.9	47.2	134		5	1	6-9	2	1	0	1	0		0		0		0		1	1	1	1	1	3	2	不达标	0	0	0	1	999	0	1
1875	1	1	5	3		男	2023-05-24	2024-03-15	9	39	3	3600	51	自然受孕	72.8	10.3	45.2	112		3	6	6-9	2	3	0	1	2	1	0		0		0		0		1	1	1	3	3	不达标	1	1	1	1		0	1
621	1	1	11	2	荔枝	女	2023-06-24	2024-03-15	8	40	0	6200	50	自然受孕	72.2	9	45	120		4	0	6-9	2	2	0	1	0		1	1	0		0		3	1	4	1	1	4	3	不达标	1	1	0	1	999	0	1
1553	1	1	6	3		男	2022-02-27	2024-03-15	24	39	6	4320	53	自然受孕	84.5	13	46	999	乡镇	5	12	6-9	2	1	1	1	1	1	1	1	1	1	0		1	1	1	1	1	6	5	达标	1	1	1	1		0	0
2500	1	1	7	3		女	2023-09-13	2024-03-15	6	41	1	3500	50	自然受孕	67.8	8.8	42	120	重庆市市辖区南川区西城街道来游关社区金科3期20-6-8	1	6	nofeeding				0													0	0	0	不达标						0	1
765	1	1	9	2		男	2022-03-03	2024-03-15	24	38	5	2950	49	自然受孕	88.5	13.2	49.5	999	重庆市云阳县双江街道东风社区东风家园4-1-702	5	6	6-9	2	2	1	1	2	1	1	1	0		0		2	1	0		1	4	4	不达标	1	1	1	1	999	0	1
2072	1	1	4	3		女	2022-12-09	2024-03-15	15	42	0	2780	48	自然受孕	71	7.9	999	999	重庆市荣昌区龙集镇人和路116号	5	6	6-9	2	2	0	1	2	1	0		1	1	0		0		1	1	1	4	4	不达标	0	1	1	1	999	0	1
928	1	1	13	2		男	2023-07-19	2024-03-15	7	38	0	3450	50	自然受孕	67	8.1	42	109		6	0	6-9	1	0	0	0	0		0		0		0		0		0		0	0	0	不达标	0	0	0	1	999	0	1
335	1	1	1	2		男	2023-03-04	2024-03-15	12	39	0	3550	51	自然受孕	76	10.4	48	999	0	5	4	6-9	2	2	0	1	2	1	1	1	3	1	0		1	1	1	1	1	6	5	达标	1	1	1	1	999	0	1
3008	1	1	4	3		男	2022-11-02	2024-03-15	16	39	0	3370	50	自然受孕	81	9.6	47	117	重庆市荣昌区荣隆镇先锋村2组84号	5	5	6-9	2	2	0	1	2	1	1	1	1	1	1	1	2	1	1	1	1	7	5	达标	2	1	1	1		1	0
3517	1	1	5	2		男	2022-08-29	2024-03-15	18	40	4	3300	49	自然受孕	78.5	12	999	122		5	6	6-9	2	3	0	1	1	1	0		1	1	1	1	0		2	1	1	5	4	不达标	1	1	1	1	999	1	0
681	1	1	11	2	崇义街道	男	2023-06-25	2024-03-15	8	38	5	3100	50	自然受孕	68.5	8.7	43.8	94		6	6	4-6	1	1	0	1	1	1	1	1	0		0		1	1	1	1	1	5	4	不达标	0	0	0	1	999	0	1
136	1	1	3	2		男	2022-09-05	2024-03-15	18	35	3	2140	50	自然受孕	76.5	9.1	46.7	116		5	1	6-9	0	3	0	1	1	1	0		1	1	1	1	0		0		0	4	3	不达标	0	1	1	1	999	0	1
2991	1	1	5	2		男	2023-05-21	2024-03-15	9	39	5	3050	50	自然受孕	69.8	7.7	43	116		5	0	6-9	2	3	0	1	0		0		0		0		0		1	1	1	2	2	不达标	0	1	0	1	200	0	0
161	1	1	3	2		女	2023-04-26	2024-03-15	10	39	2	3610	51	自然受孕	75	10.5	45.2	999	重庆市璧山区璧城街道东福宏洲7-24-4	5	1	6-9	2	2	2	1	0		0		4	1	0		0		1	1	1	3	3	不达标	0	1	0	1		0	1
1626	1	1	11	3		女	2022-08-25	2024-03-15	18	38	5	2810	47	自然受孕	79	11.3	999	143		5	7	6-9	2	2	1	1	1	1	1	1	0		0		1	1	1	1	1	5	4	不达标	0	1	1	1	999	1	0
1528	1	1	6	3		女	2023-08-28	2024-03-15	6	36	6	2900	50	自然受孕	65	8.5	42	120		3	6	4-6	1	1	0	1	0		0		0		0		0		0		0	1	1	不达标	0	0	0	0		0	1
4075	1	1	10	3		男	2022-03-25	2024-03-15	23	38	6	3200	50	自然受孕	87	10.5	50.5	999		5	9	4-6	2	3	0	1	1	1	1	1	2	1	0		1	1	2	1	1	6	5	不达标	1	1	1	1	999	0	1
3600	1	1	13	3		女	2023-07-28	2024-03-15	7	38	6	3500	50	自然受孕	66.7	8.8	43.5	113		3	7	6-9	1	2	1	1	1	1	1	1	0		0		1	1	2	1	1	5	4	不达标	1	1	1	1	999	0	1
2483	1	1	7	2		女	2023-07-04	2024-03-15	8	40	0	3550	50	自然受孕	72.5	10.5	44	131	南川区三泉镇风吹村委会2组	3	6	6-9	1	4	1	1	0		1	1	1	1	1	1	3	1	3	1	1	6	4	不达标	0	1	0	1		1	0
130	1	1	3	2		女	2022-08-20	2024-03-15	18	38	5	3200	48	自然受孕	77.9	10.2	46.3	113		5	2	6-9	0	3	1	1	2	1	0		1	1	0		2	1	1	1	1	5	4	不达标	2	1	1	1	999	0	1
[truncated: 166 more columns]
