# Supplementary material for: Complementary feeding and caregiver sleep: findings from a representative survey in Chongqing, China
Source: Front Nutr. 2025 Jul 23;12:1586206. doi: 10.3389/fnut.2025.1586206 (PMC12325014; doi:10.3389/fnut.2025.1586206)
Supplement: Supplementary file 1 [file Data_Sheet_1.zip › Supplementary Material 1(Raw data and Fig.png)/table1-3 Do文件.do]

///辅食添加与睡眠模式 表一
ssc install table1_mc, replace
table1_mc, vars(sex2 cat\ fosterage contn\ foster_education4 cat\ ageinmonth2 cat\ waketimes2 cat\ standardfeeding cat\blw3 cat\ Family_fostering_model3 cat\ motherjob3 cat\fosterID2 cat\ Family_fostering_model3 cat\ motherjob3 cat ) onecol test saving ("C:\Users\ya\Desktop\合格辅食添加与带养人睡眠模式\修改版表一总",replace)

ssc install table1_mc, replace
table1_mc, by(sleeppatterns)vars(sex2 cat\ fosterage contn\ foster_education4 cat\ ageinmonth2 cat\ waketimes2 cat\ standardfeeding cat\blw3 cat\ Family_fostering_model3 cat\ motherjob3 cat\fosterID2 cat\ Family_fostering_model3 cat\ motherjob3 cat ) onecol test saving ("C:\Users\ya\Desktop\合格辅食添加与带养人睡眠模式\修改版表一总",replace)

//表二3.1重做
//粗模型
mlogit sleeppatterns, rrr baseoutcome(1)
//模型1
mlogit sleeppatterns i.standardfeeding fosterage i.sex2  i.foster_education4, rrr baseoutcome(1)

//模型2
mlogit sleeppatterns i.standardfeeding fosterage i.sex2  i.foster_education4 i.waketimes2 ageinmonth i.motherjob3 i.Family_fostering_model3, rrr baseoutcome(1)

 //表三3.1重做
global groupvar "ageinmonth2 sex2  foster_education4 waketimes2  motherjob3 Family_fostering_model3 "
global xvar "standardfeeding"  //暴露变量
global covar "sex2  foster_education4 waketimes2" //混杂因素
global model "logit longsleep2 i.$xvar $covar" 
myreg3 //打开 myreg3. do 文件并运行
putdocx save C:\Users\ya\Desktop\亚组交互3.1.docx, replace

global model "logit longsleep2 $xvar $covar"  
myreg3p //打开 myreg3p. do 文件
putdocx save C:\Users\ya\Desktop\亚组交互3.1.docx, append

*****交互作用的P值
collect clear
foreach gvar in $groupvar {
	qui collect:logit longsleep $xvar##`gvar' $covar 
	contrast $xvar#`gvar'
}
